# Supplementary material for: Plant Soft Rot Development and Regulation from the Viewpoint of Transcriptomic Profiling
Source: Plants (Basel). 2020 Sep 10;9(9):1176. doi: 10.3390/plants9091176 (PMC7570247; doi:10.3390/plants9091176)
Supplement: Supplementary file 1 [file plants-09-01176-s001.zip]

Archive with 4 entries (4 files):
- Table S2.xls
- Figure S1.doc
- Supplementary file 1.doc
- Table S1.xls
