# Supplementary material for: Plant Soft Rot Development and Regulation from the Viewpoint of Transcriptomic Profiling
Source: Plants (Basel). 2020 Sep 10;9(9):1176. doi: 10.3390/plants9091176 (PMC7570247; doi:10.3390/plants9091176)
Supplement: Supplementary file 1 [file plants-09-01176-s001.zip › Table S2.xls]

## Sheet: Cell wall
Category	Subcategory	Gene RefSeq ID	Protein RefSeq ID	log2FC	q-value	RefSeq Annotation	TAIR10 gene ID	% of similarity	BLAST e-value	TAIR10 annotation	Localization by SUBA4	Control mean TPM	Infection mean TPM
Callose degradation	Beta-1,3-glucosidases	LOC107823411	XP_016505539.1	6.484	5.11398e-22	glucan endo-1,3-beta-glucosidase, basic vacuolar	AT4G16260.1	54.094	1.06e-133	Glycosyl hydrolase superfamily protein | chr4:9200180-9201441 REVERSE LENGTH=344	extracellular	46.6	4124.71
Callose degradation	Beta-1,3-glucosidases	LOC107801151	XP_016479922.1	6.133	1.14831e-20	glucan endo-1,3-beta-glucosidase, basic vacuolar	AT4G16260.1	53.801	1.18e-132	Glycosyl hydrolase superfamily protein | chr4:9200180-9201441 REVERSE LENGTH=344	extracellular	87.165	6045.86
Callose degradation	Beta-1,3-glucosidases	LOC107809780	XP_016489956.1	4.838	2.16175e-05	lichenase-like	AT4G16260.1	64.964	1.36e-53	Glycosyl hydrolase superfamily protein | chr4:9200180-9201441 REVERSE LENGTH=344	extracellular	0.126	4.325
Callose degradation	Beta-1,3-glucosidases	LOC107814850	XP_016495818.1	3.923	5.35572e-17	glucan endo-1,3-beta-glucosidase, acidic	AT3G57240.1	59.133	5.51e-125	|BG3 | beta-1,3-glucanase 3 | chr3:21181916-21183045 REVERSE LENGTH=341	extracellular	4.381	65.798
Callose degradation	Beta-1,3-glucosidases	LOC107814806	XP_016495750.1	3.618	7.98229e-08	lichenase	AT4G16260.1	63.009	6.87e-141	Glycosyl hydrolase superfamily protein | chr4:9200180-9201441 REVERSE LENGTH=344	extracellular	0.292	3.387
Callose degradation	Beta-1,3-glucosidases	LOC107809991	XP_016490197.1	3.234	1.41168e-09	glucan endo-1,3-beta-glucosidase 14-like	AT2G27500.2	66.061	1.03e-168	Glycosyl hydrolase superfamily protein | chr2:11752615-11753844 REVERSE LENGTH=377	extracellular	4.709	43.622
Callose degradation	Beta-1,3-glucosidases	LOC107790272	XP_016467666.1	2.93	2.13467e-06	glucan endo-1,3-beta-glucosidase 14-like	AT2G27500.2	65.964	4.31e-170	Glycosyl hydrolase superfamily protein | chr2:11752615-11753844 REVERSE LENGTH=377	extracellular	5	37.771
Callose degradation	Beta-1,3-glucosidases	LOC107786057	XP_016462978.1	2.561	0.00170855	glucan endo-1,3-beta-glucosidase 11-like	AT1G30080.1	70.175	0	Glycosyl hydrolase superfamily protein | chr1:10551231-10553167 REVERSE LENGTH=408	extracellular	0.514	3.214
Callose degradation	Beta-1,3-glucosidases	LOC107821387	XP_016503311.1	-1.111	0.0392298	glucan endo-1,3-beta-glucosidase 7-like	AT2G16230.1	72.086	1.13e-173	O-Glycosyl hydrolases family 17 protein | chr2:7035463-7038326 REVERSE LENGTH=503	extracellular	13.554	6.219
Callose degradation	Beta-1,3-glucosidases	LOC107801295	XP_016480088.1	-1.284	0.0104392	glucan endo-1,3-beta-glucosidase 13-like	AT5G56590.1	73.864	0	O-Glycosyl hydrolases family 17 protein | chr5:22907521-22909436 FORWARD LENGTH=506	plasma membrane	5.716	2.333
Callose degradation	Beta-1,3-glucosidases	LOC107770592	XP_016445400.1	-1.294	0.0115039	probable glucan endo-1,3-beta-glucosidase A6	AT3G07320.1	66.441	0	O-Glycosyl hydrolases family 17 protein | chr3:2332324-2333925 REVERSE LENGTH=460	extracellular	6.128	2.482
Callose degradation	Beta-1,3-glucosidases	LOC107773047	XP_016447982.1	-1.315	0.0450795	glucan endo-1,3-beta-glucosidase 8-like	AT2G19440.1	71.087	0	O-Glycosyl hydrolases family 17 protein | chr2:8418164-8419806 REVERSE LENGTH=478	extracellular	1.294	0.516
Callose degradation	Beta-1,3-glucosidases	LOC107827041	XP_016509585.1	-1.336	0.0198691	glucan endo-1,3-beta-glucosidase 1-like	AT1G11820.2	80.901	0	O-Glycosyl hydrolases family 17 protein | chr1:3991144-3993327 REVERSE LENGTH=511	extracellular	6.471	2.553
Callose degradation	Beta-1,3-glucosidases	LOC107822130	XP_016504116.1	-1.388	0.0125874	glucan endo-1,3-beta-glucosidase 5-like	AT4G17180.1	71.491	0	O-Glycosyl hydrolases family 17 protein | chr4:9646541-9648045 FORWARD LENGTH=475	extracellular	3.003	1.135
Callose degradation	Beta-1,3-glucosidases	LOC107811144	XP_016491509.1	-1.453	0.0104392	glucan endo-1,3-beta-glucosidase 5-like isoform X1	AT4G17180.1	72.848	0	O-Glycosyl hydrolases family 17 protein | chr4:9646541-9648045 FORWARD LENGTH=475	extracellular	4.618	1.669
Callose degradation	Beta-1,3-glucosidases	LOC107781457	XP_016457642.1	-1.59	0.00767988	glucan endo-1,3-beta-glucosidase 11-like	AT1G32860.1	67.492	2.13e-159	Glycosyl hydrolase superfamily protein | chr1:11907308-11908803 REVERSE LENGTH=426	plasma membrane	8.017	2.658
Callose degradation	Beta-1,3-glucosidases	LOC107790109	XP_016467498.1	-1.609	0.0221007	glucan endo-1,3-beta-glucosidase 1-like	AT1G11820.2	80.638	0	O-Glycosyl hydrolases family 17 protein | chr1:3991144-3993327 REVERSE LENGTH=511	extracellular	8.485	2.773
Callose degradation	Beta-1,3-glucosidases	LOC107760295	XP_016433812.1	-1.706	0.00675033	glucan endo-1,3-beta-glucosidase 11-like	AT1G32860.1	67.183	6.11e-160	Glycosyl hydrolase superfamily protein | chr1:11907308-11908803 REVERSE LENGTH=426	plasma membrane	8.565	2.622
Callose degradation	Beta-1,3-glucosidases	LOC107799671	XP_016478298.1	-1.735	0.0428924	glucan endo-1,3-beta-glucosidase 2-like	AT1G66250.1	72.034	0	O-Glycosyl hydrolases family 17 protein | chr1:24693063-24695416 FORWARD LENGTH=505	extracellular	2.955	0.884
Callose degradation	Beta-1,3-glucosidases	LOC107816139	XP_016497310.1	-1.824	0.000646294	glucan endo-1,3-beta-glucosidase 4	AT3G13560.2	64.143	0	O-Glycosyl hydrolases family 17 protein | chr3:4425484-4427284 REVERSE LENGTH=505	extracellular	5.109	1.433
Callose degradation	Beta-1,3-glucosidases	LOC107819324	XP_016500911.1	-1.94	0.001364	probable glucan endo-1,3-beta-glucosidase A6	AT3G07320.1	67.117	0	O-Glycosyl hydrolases family 17 protein | chr3:2332324-2333925 REVERSE LENGTH=460	extracellular	3.997	1.024
Callose degradation	Beta-1,3-glucosidases	LOC107825406	XP_016507752.1	-2.034	0.0182238	glucan endo-1,3-beta-glucosidase, acidic	AT4G16260.1	48.936	3.52e-113	Glycosyl hydrolase superfamily protein | chr4:9200180-9201441 REVERSE LENGTH=344	extracellular	4.77	1.145
Callose degradation	Beta-1,3-glucosidases	LOC107817900	XP_016499279.1	-2.149	0.0388123	glucan endo-1,3-beta-glucosidase 2-like	AT1G66250.1	71.398	0	O-Glycosyl hydrolases family 17 protein | chr1:24693063-24695416 FORWARD LENGTH=505	extracellular	2.784	0.626
Callose degradation	Beta-1,3-glucosidases	LOC107760596	XP_016434156.1	-2.189	0.000448493	glucan endo-1,3-beta-D-glucosidase-like isoform X1	AT4G34480.1	67.706	0	O-Glycosyl hydrolases family 17 protein | chr4:16481147-16483988 REVERSE LENGTH=504	extracellular	20.705	4.523
Callose degradation	Beta-1,3-glucosidases	LOC107759527	XP_016432978.1	-2.248	0.0163795	glucan endo-1,3-beta-glucosidase 11-like	AT1G32860.1	66.667	5.39e-174	Glycosyl hydrolase superfamily protein | chr1:11907308-11908803 REVERSE LENGTH=426	plasma membrane	5.351	1.115
Callose degradation	Beta-1,3-glucosidases	LOC107776461	XP_016451848.1	-2.294	3.44699e-05	glucan endo-1,3-beta-glucosidase 13-like	AT5G56590.1	73.933	0	O-Glycosyl hydrolases family 17 protein | chr5:22907521-22909436 FORWARD LENGTH=506	plasma membrane	5.028	1.018
Callose degradation	Beta-1,3-glucosidases	LOC107766899	XP_016441275.1	-2.382	0.000100354	glucan endo-1,3-beta-glucosidase 3-like	AT1G09460.1	64.894	4.05e-36	Carbohydrate-binding X8 domain superfamily protein | chr1:3053901-3055090 FORWARD LENGTH=330	extracellular	1.791	0.34
Callose degradation	Beta-1,3-glucosidases	LOC107786565	XP_016463544.1	-2.402	0.000758167	glucan endo-1,3-beta-glucosidase 12-like	AT2G05790.1	74.444	0	O-Glycosyl hydrolases family 17 protein | chr2:2199450-2201293 FORWARD LENGTH=472	extracellular	3.334	0.627
Callose degradation	Beta-1,3-glucosidases	LOC107763289	XP_016437252.1	-2.478	2.68622e-05	'glucan endo-1,3-beta-glucosidase, acidic] [partial=3'''	AT4G16260.1	53.165	2.27e-118	Glycosyl hydrolase superfamily protein | chr4:9200180-9201441 REVERSE LENGTH=344	extracellular	11.341	2.005
Callose degradation	Beta-1,3-glucosidases	LOC107798110	XP_016476553.1	-2.554	0.000392805	glucan endo-1,3-beta-glucosidase 5-like	AT5G20870.1	60.324	0	O-Glycosyl hydrolases family 17 protein | chr5:7080037-7081739 REVERSE LENGTH=501	extracellular	1.142	0.196
Callose degradation	Beta-1,3-glucosidases	LOC107827850	XP_016510551.1	-2.6	3.81933e-05	glucan endo-1,3-beta-glucosidase 11-like	AT1G32860.1	65.915	9.89e-176	Glycosyl hydrolase superfamily protein | chr1:11907308-11908803 REVERSE LENGTH=426	plasma membrane	5.835	0.949
Callose degradation	Beta-1,3-glucosidases	LOC107823710	XP_016505887.1	-2.631	2.40582e-05	glucan endo-1,3-beta-glucosidase 12-like	AT2G05790.1	75.111	0	O-Glycosyl hydrolases family 17 protein | chr2:2199450-2201293 FORWARD LENGTH=472	extracellular	7.139	1.145
Callose degradation	Beta-1,3-glucosidases	LOC107788136	XP_016465281.1	-2.906	9.27037e-06	glucan endo-1,3-beta-glucosidase 3-like	AT2G30933.1	57.931	3.3e-51	Carbohydrate-binding X8 domain superfamily protein | chr2:13164179-13166517 REVERSE LENGTH=227	extracellular	2.357	0.302
Callose degradation	Beta-1,3-glucosidases	LOC107793272	XP_016471079.1	-2.953	2.14966e-07	glucan endo-1,3-beta-D-glucosidase-like isoform X1	AT4G34480.1	67.706	0	O-Glycosyl hydrolases family 17 protein | chr4:16481147-16483988 REVERSE LENGTH=504	extracellular	12.558	1.614
Callose degradation	Beta-1,3-glucosidases	LOC107761977	XP_016435766.1	-3.563	4.21129e-09	glucan endo-1,3-beta-glucosidase 4-like	AT5G35740.1	63.725	6.19e-45	Carbohydrate-binding X8 domain superfamily protein | chr5:13910572-13911095 REVERSE LENGTH=119	extracellular	25.071	2.105
Callose degradation	Beta-1,3-glucosidases	LOC107789548	XP_016466874.1	-4.162	5.5791e-06	glucan endo-1,3-beta-glucosidase, acidic	AT4G16260.1	50	3.41e-115	Glycosyl hydrolase superfamily protein | chr4:9200180-9201441 REVERSE LENGTH=344	extracellular	1.752	0.093
Callose degradation	Beta-1,3-glucosidases	LOC107811909	XP_016492386.1	-5.252	2.69496e-08	glucan endo-1,3-beta-glucosidase 8-like isoform X1	AT3G24330.1	37.585	1.9e-97	O-Glycosyl hydrolases family 17 protein | chr3:8830336-8831838 FORWARD LENGTH=500	plasma membrane	0.882	0.023
Callose degradation	Beta-1,3-glucosidases	LOC107826611	XP_016509101.1	-5.405	6.60346e-18	glucan endo-1,3-beta-glucosidase 12-like	AT4G29360.1	41.099	1.51e-115	O-Glycosyl hydrolases family 17 protein | chr4:14451562-14453687 REVERSE LENGTH=534	extracellular	20.491	0.473
Callose degradation	Beta-1,3-glucosidases	LOC107767659	XP_016442222.1	-5.978	1.1516e-23	glucan endo-1,3-beta-glucosidase 12-like	AT4G29360.1	41.758	5.8e-117	O-Glycosyl hydrolases family 17 protein | chr4:14451562-14453687 REVERSE LENGTH=534	extracellular	10.532	0.162
Callose synthesis	Callose synthases	LOC107806364	XP_016485996.1	-1.159	0.019114	callose synthase 3-like	AT5G13000.2	79.948	0	|ATGSL12, gsl12 | glucan synthase-like 12 | chr5:4110445-4121202 REVERSE LENGTH=1914	mitochondrion	65.227	29.086
Callose synthesis	Callose synthases	LOC107780972	XP_016457080.1	-1.168	0.0294609	putative callose synthase 8 isoform X1	AT3G14570.1	69.959	0	|ATGSL04, gsl04, atgsl4 | glucan synthase-like 4 | chr3:4892643-4902628 FORWARD LENGTH=1976	plasma membrane	4.547	2.017
Callose synthesis	Callose synthases	LOC107818703	XP_016500219.1	-1.346	0.0186182	'callose synthase 3-like] [partial=5'''	AT5G13000.1	77.778	0	|ATGSL12, gsl12 | glucan synthase-like 12 | chr5:4110445-4121202 REVERSE LENGTH=1955	plasma membrane	3.765	1.463
Callose synthesis	PDCB proteins	LOC107768893	XP_016443544.1	-1.923	0.000171981	PLASMODESMATA CALLOSE-BINDING PROTEIN 3-like	AT1G18650.1	57.843	4.08e-40	|PDCB3 | plasmodesmata callose-binding protein 3 | chr1:6419036-6420413 REVERSE LENGTH=184	extracellular	26.135	6.86
Callose synthesis	PDCB proteins	LOC107813557	XP_016494324.1	-2.035	1.80051e-05	PLASMODESMATA CALLOSE-BINDING PROTEIN 3-like	AT1G18650.1	60.87	1.88e-34	|PDCB3 | plasmodesmata callose-binding protein 3 | chr1:6419036-6420413 REVERSE LENGTH=184	extracellular	27.79	6.731
Callose synthesis	PDCB proteins	LOC107827400	XP_016510024.1	-2.323	0.00106076	PLASMODESMATA CALLOSE-BINDING PROTEIN 5-like	AT3G58100.1	68.539	4.31e-44	|PDCB5 | plasmodesmata callose-binding protein 5 | chr3:21515397-21516329 REVERSE LENGTH=180	plasma membrane	2.565	0.487
Callose synthesis	PDCB proteins	LOC107795678	XP_016473838.1	-2.463	1.40236e-07	PLASMODESMATA CALLOSE-BINDING PROTEIN 3-like	AT1G18650.1	66.667	9.76e-48	|PDCB3 | plasmodesmata callose-binding protein 3 | chr1:6419036-6420413 REVERSE LENGTH=184	extracellular	36.11	6.505
Callose synthesis	PDCB proteins	LOC107772798	XP_016447757.1	-2.521	2.92441e-07	PLASMODESMATA CALLOSE-BINDING PROTEIN 3-like	AT1G18650.1	72.043	4.16e-45	|PDCB3 | plasmodesmata callose-binding protein 3 | chr1:6419036-6420413 REVERSE LENGTH=184	extracellular	65.277	11.315
Callose synthesis	PDCB proteins	LOC107830124	XP_016513092.1	-3.268	0.00017907	PLASMODESMATA CALLOSE-BINDING PROTEIN 3-like	AT1G18650.1	57.843	5.19e-40	|PDCB3 | plasmodesmata callose-binding protein 3 | chr1:6419036-6420413 REVERSE LENGTH=184	extracellular	17.761	1.831
Cellulose synthesis	CESAs (primary wall)	LOC107809423	XP_016489545.1	-1.659	0.000172819	cellulose synthase A catalytic subunit 3 [UDP-forming]	AT5G05170.1	83.809	0	|CESA3, IXR1, ATCESA3, ATH-B, CEV1 | Cellulose synthase family protein | chr5:1530401-1535090 REVERSE LENGTH=1065	plasma membrane	166.719	52.392
Cellulose synthesis	CESAs (primary wall)	LOC107783802	XP_016460309.1	-1.91	1.26376e-05	cellulose synthase A catalytic subunit 1 [UDP-forming]-like	AT4G32410.1	84.807	0	|CESA1, RSW1, AtCESA1 | cellulose synthase 1 | chr4:15641009-15646388 REVERSE LENGTH=1081	golgi,plasma membrane	148.158	39.17
Cellulose synthesis	CESAs (primary wall)	LOC107816532	XP_016497742.1	-2.006	2.15111e-05	probable cellulose synthase A catalytic subunit 9 [UDP-forming]	AT2G21770.1	82.388	0	|CESA9, CESA09 | cellulose synthase A9 | chr2:9284837-9289495 FORWARD LENGTH=1088	plasma membrane	39.264	9.715
Cellulose synthesis	CESAs (primary wall)	LOC107800532	XP_016479208.1	-2.045	0.000400215	cellulose synthase A catalytic subunit 6 [UDP-forming]-like	AT5G64740.1	65.399	2.15e-95	|CESA6, IXR2, E112, PRC1 | cellulose synthase 6 | chr5:25881555-25886333 FORWARD LENGTH=1084	plasma membrane	67.882	16.347
Cellulose synthesis	CESAs (primary wall)	LOC107832318	XP_016515627.1	-3.472	3.92215e-12	cellulose synthase A catalytic subunit 2 [UDP-forming]-like	AT5G64740.1	78.519	0	|CESA6, IXR2, E112, PRC1 | cellulose synthase 6 | chr5:25881555-25886333 FORWARD LENGTH=1084	plasma membrane	146.835	13.157
Cellulose synthesis	CESAs (secondary wal)	LOC107820514	XP_016502290.1	-6.788	4.48035e-42	cellulose synthase A catalytic subunit 4 [UDP-forming] isoform X1	AT5G44030.1	77.998	0	|CESA4, IRX5, NWS2 | cellulose synthase A4 | chr5:17714713-17719564 FORWARD LENGTH=1049	plasma membrane	147.793	1.325
Cellulose synthesis	CESAs (secondary wal)	LOC107828491	XP_016511297.1	-8.09	5.76929e-35	cellulose synthase A catalytic subunit 8 [UDP-forming]-like	AT4G18780.1	78.283	0	|CESA8, IRX1, ATCESA8, LEW2 | cellulose synthase family protein | chr4:10312846-10316719 REVERSE LENGTH=985	plasma membrane,extracellular	51.518	0.188
Cellulose synthesis	CESAs (secondary wal)	LOC107830312	XP_016513328.1	-8.199	5.16948e-31	cellulose synthase A catalytic subunit 8 [UDP-forming]-like	AT4G18780.1	78.384	0	|CESA8, IRX1, ATCESA8, LEW2 | cellulose synthase family protein | chr4:10312846-10316719 REVERSE LENGTH=985	plasma membrane,extracellular	44.548	0.151
Cellulose synthesis	CESAs (secondary wal)	LOC107806628	XP_016486304.1	-8.374	1.22332e-50	cellulose synthase A catalytic subunit 7 [UDP-forming]-like isoform X1	AT5G17420.1	80.463	0	|IRX3, CESA7, ATCESA7, MUR10 | Cellulose synthase family protein | chr5:5736859-5741407 REVERSE LENGTH=1026	plasma membrane	124.156	0.371
Cellulose synthesis	CESAs (secondary wal)	LOC107817758	XP_016499109.1	-8.886	7.11959e-51	'cellulose synthase A catalytic subunit 4 [UDP-forming]-like] [partial=3'''	AT5G44030.1	69.521	5.03e-178	|CESA4, IRX5, NWS2 | cellulose synthase A4 | chr5:17714713-17719564 FORWARD LENGTH=1049	plasma membrane	78.388	0.16
Cellulose synthesis	COBRAs	LOC107795105	XP_016473177.1	-1.043	0.0367962	COBRA-like protein 7	AT4G16120.1	67.061	0	|ATSEB1, COBL7, SEB1 | COBRA-like protein-7 precursor | chr4:9116591-9119138 REVERSE LENGTH=661	extracellular	9.242	4.439
Cellulose synthesis	COBRAs	LOC107820798	XP_016502626.1	-1.695	0.000638962	'protein COBRA-like] [partial=5'''	AT5G60920.1	82.842	0	|COB | COBRA-like extracellular glycosyl-phosphatidyl inositol-anchored protein family | chr5:24511466-24513932 REVERSE LENGTH=456	plasma membrane	35.387	10.857
Cellulose synthesis	COBRAs	LOC107800930	XP_016479686.1	-1.781	0.00247656	protein COBRA-like	AT5G60920.1	82.338	0	|COB | COBRA-like extracellular glycosyl-phosphatidyl inositol-anchored protein family | chr5:24511466-24513932 REVERSE LENGTH=456	plasma membrane	75.107	21.687
Cellulose synthesis	COBRAs	LOC107798157	XP_016476612.1	-1.846	0.00459745	COBRA-like protein 7	AT4G16120.1	61.167	0	|ATSEB1, COBL7, SEB1 | COBRA-like protein-7 precursor | chr4:9116591-9119138 REVERSE LENGTH=661	extracellular	0.818	0.226
Cellulose synthesis	COBRAs	LOC107826792	XP_016509309.1	-4.425	2.8744e-15	COBRA-like protein 4	AT5G15630.1	84.08	0	|COBL4, IRX6 | COBRA-like extracellular glycosyl-phosphatidyl inositol-anchored protein family | chr5:5084842-5086545 FORWARD LENGTH=431	plasma membrane	7.714	0.353
Cellulose synthesis	COBRAs	LOC107806738	XP_016486487.1	-6.503	1.14835e-09	COBRA-like protein 4 isoform X1	AT5G15630.1	84.474	0	|COBL4, IRX6 | COBRA-like extracellular glycosyl-phosphatidyl inositol-anchored protein family | chr5:5084842-5086545 FORWARD LENGTH=431	plasma membrane	2.282	0.022
Cellulose synthesis	COBRAs	LOC107807502	XP_016487396.1	-8.626	2.35624e-10	COBRA-like protein 4	AT5G15630.1	83.291	0	|COBL4, IRX6 | COBRA-like extracellular glycosyl-phosphatidyl inositol-anchored protein family | chr5:5084842-5086545 FORWARD LENGTH=431	plasma membrane	1.201	0
Cellulose synthesis	COBRAs	LOC107784614	XP_016461291.1	-8.663	3.20076e-43	COBRA-like protein 4	AT5G15630.1	81.558	0	|COBL4, IRX6 | COBRA-like extracellular glycosyl-phosphatidyl inositol-anchored protein family | chr5:5084842-5086545 FORWARD LENGTH=431	plasma membrane	42.541	0.101
Cellulose synthesis	COBRAs	LOC107808065	XP_016488065.1	-9.345	3.40011e-43	COBRA-like protein 4	AT5G15630.1	78.832	0	|COBL4, IRX6 | COBRA-like extracellular glycosyl-phosphatidyl inositol-anchored protein family | chr5:5084842-5086545 FORWARD LENGTH=431	plasma membrane	37.125	0.055
CLG degradation	Arabinofuranosidases	LOC107788380	XP_016465546.1	-1.654	0.00229345	alpha-L-arabinofuranosidase 1-like isoform X1	AT3G10740.1	69.984	0	|ASD1, ARAF1, ARAF, ATASD1 | alpha-L-arabinofuranosidase 1 | chr3:3361031-3364573 REVERSE LENGTH=678	extracellular	38.548	12.166
CLG degradation	Arabinofuranosidases	LOC107809578	XP_016489722.1	-2.883	6.84514e-08	alpha-L-arabinofuranosidase 1-like	AT3G10740.1	69.712	0	|ASD1, ARAF1, ARAF, ATASD1 | alpha-L-arabinofuranosidase 1 | chr3:3361031-3364573 REVERSE LENGTH=678	extracellular	69.433	9.342
CLG degradation	Arabinofuranosidases	LOC107799295	XP_016477871.1	-4.086	0.0142382	alpha-L-arabinofuranosidase 1-like	AT3G10740.1	64.425	0	|ASD1, ARAF1, ARAF, ATASD1 | alpha-L-arabinofuranosidase 1 | chr3:3361031-3364573 REVERSE LENGTH=678	extracellular	2.16	0.124
CLG degradation	Endoglucanases	LOC107775257	XP_016450461.1	5.657	1.44261e-08	endoglucanase 2-like	AT1G19940.1	64.887	0	|AtGH9B5, GH9B5 | glycosyl hydrolase 9B5 | chr1:6918323-6920268 REVERSE LENGTH=515	extracellular	0.052	2.433
CLG degradation	Endoglucanases	LOC107824972	XP_016507281.1	4.155	5.60382e-05	endoglucanase 12-like	AT1G65610.1	62.379	0	|ATGH9A2, KOR2 | Six-hairpin glycosidases superfamily protein | chr1:24391823-24395261 REVERSE LENGTH=623	plasma membrane	0.067	1.419
CLG degradation	Endoglucanases	LOC107763290	XP_016437253.1	3.092	0.000126596	endoglucanase 12-like	AT1G65610.1	62.279	0	|ATGH9A2, KOR2 | Six-hairpin glycosidases superfamily protein | chr1:24391823-24395261 REVERSE LENGTH=623	plasma membrane	0.2	1.664
CLG degradation	Endoglucanases	LOC107829421	XP_016512372.1	2.944	1.32539e-06	endo-1,3;1,4-beta-D-glucanase-like	AT3G23600.1	55.649	5.47e-94	alpha/beta-Hydrolases superfamily protein | chr3:8473833-8475655 FORWARD LENGTH=239	cytosol	9.575	72.392
CLG degradation	Endoglucanases	LOC107777520	XP_016453050.1	2.75	2.05675e-05	probable endo-1,3(4)-beta-glucanase ARB_01444	AT5G15870.1	58.069	0	glycosyl hydrolase family 81 protein | chr5:5182641-5184878 REVERSE LENGTH=745	mitochondrion	0.369	2.573
CLG degradation	Endoglucanases	LOC107807181	XP_016487001.1	2.429	0.0416507	endo-1,3;1,4-beta-D-glucanase-like	AT3G23600.1	62.81	2.17e-109	alpha/beta-Hydrolases superfamily protein | chr3:8473833-8475655 FORWARD LENGTH=239	cytosol	0.524	2.542
CLG degradation	Endoglucanases	LOC107824319	XP_016506552.1	2.088	2.72433e-05	'endo-1,3(4)-beta-glucanase 2-like] [frame=3] [partial=5'',3''] [exception=annotated by transcript or proteomic data'	AT5G15870.1	66.352	7.38e-131	glycosyl hydrolase family 81 protein | chr5:5182641-5184878 REVERSE LENGTH=745	mitochondrion	2.361	9.905
CLG degradation	Endoglucanases	LOC107777521	XP_016453051.1	1.627	0.000151993	probable endo-1,3(4)-beta-glucanase ARB_01444 isoform X1	AT5G15870.1	63.963	0	glycosyl hydrolase family 81 protein | chr5:5182641-5184878 REVERSE LENGTH=745	mitochondrion	7.685	23.484
CLG degradation	Endoglucanases	LOC107820555	XP_016502343.1	-1.114	0.0277721	endoglucanase 25-like	AT5G49720.1	80.331	0	|ATGH9A1, TSD1, DEC, KOR, RSW2, IRX2, KOR1, GH9A1 | glycosyl hydrolase 9A1 | chr5:20197765-20200168 REVERSE LENGTH=621	golgi,plasma membrane,cytosol	51.246	23.433
CLG degradation	Endoglucanases	LOC107790024	XP_016467406.1	-1.758	0.00377728	endoglucanase 9-like	AT1G71380.1	71.087	0	|ATGH9B3, ATCEL3, CEL3 | cellulase 3 | chr1:26899989-26901749 REVERSE LENGTH=484	extracellular	9.683	2.843
CLG degradation	Endoglucanases	LOC107803045	XP_016482129.1	-2.024	0.00595706	endoglucanase 11-like	AT2G32990.1	75.758	0	|AtGH9B8, GH9B8 | glycosyl hydrolase 9B8 | chr2:14003361-14005844 FORWARD LENGTH=525	extracellular	4.892	1.201
CLG degradation	Endoglucanases	LOC107804089	XP_016483392.1	-2.38	0.000663333	endoglucanase 11-like	AT2G32990.1	75.203	0	|AtGH9B8, GH9B8 | glycosyl hydrolase 9B8 | chr2:14003361-14005844 FORWARD LENGTH=525	extracellular	5.336	1.023
CLG degradation	Endoglucanases	LOC107817306	XP_016498594.1	-2.394	0.00279791	endoglucanase 3-like	AT1G71380.1	71.711	0	|ATGH9B3, ATCEL3, CEL3 | cellulase 3 | chr1:26899989-26901749 REVERSE LENGTH=484	extracellular	5.519	1.039
CLG degradation	Endoglucanases	LOC107799688	XP_016478311.1	-2.687	6.12435e-05	putative endo-1,3(4)-beta-glucanase 2	AT5G15870.1	64.572	0	glycosyl hydrolase family 81 protein | chr5:5182641-5184878 REVERSE LENGTH=745	mitochondrion	2.839	0.438
CLG degradation	Endoglucanases	LOC107807087	XP_016486862.1	-2.705	1.05795e-07	endoglucanase 17-like	AT4G02290.1	78.252	0	|AtGH9B13, GH9B13 | glycosyl hydrolase 9B13 | chr4:1002654-1005125 REVERSE LENGTH=516	extracellular	7.996	1.218
CLG degradation	Endoglucanases	LOC107801019	XP_016479769.1	-2.887	7.17561e-07	putative endo-1,3(4)-beta-glucanase 2	AT5G15870.1	66.429	0	glycosyl hydrolase family 81 protein | chr5:5182641-5184878 REVERSE LENGTH=745	mitochondrion	3.997	0.536
CLG degradation	Endoglucanases	LOC107770096	XP_016444846.1	-3.118	0.00925465	endoglucanase 6-like	AT1G64390.1	75.456	0	|AtGH9C2, GH9C2 | glycosyl hydrolase 9C2 | chr1:23911329-23914642 FORWARD LENGTH=620	extracellular	10.712	1.239
CLG degradation	Endoglucanases	LOC107807901	XP_016487841.1	-3.182	3.89982e-14	endoglucanase 25-like	AT5G49720.1	78.109	0	|ATGH9A1, TSD1, DEC, KOR, RSW2, IRX2, KOR1, GH9A1 | glycosyl hydrolase 9A1 | chr5:20197765-20200168 REVERSE LENGTH=621	golgi,plasma membrane,cytosol	156.365	17.101
CLG degradation	Endoglucanases	LOC107807143	XP_016486958.1	-3.218	4.76139e-10	endoglucanase 6-like	AT1G64390.1	76.127	0	|AtGH9C2, GH9C2 | glycosyl hydrolase 9C2 | chr1:23911329-23914642 FORWARD LENGTH=620	extracellular	21.043	2.249
CLG degradation	Endoglucanases	LOC107774012	XP_016448941.1	-3.254	9.06579e-06	endoglucanase 8-like	AT1G70710.1	76.6	0	|ATGH9B1, CEL1, GH9B1 | glycosyl hydrolase 9B1 | chr1:26659356-26662962 REVERSE LENGTH=492	vacuole	27.486	2.876
CLG degradation	Endoglucanases	LOC107819005	XP_016500571.1	-3.53	3.58365e-09	endoglucanase 2-like	AT1G19940.1	73.696	0	|AtGH9B5, GH9B5 | glycosyl hydrolase 9B5 | chr1:6918323-6920268 REVERSE LENGTH=515	extracellular	64.83	5.605
CLG degradation	Glucosidases	LOC107812101	XP_016492619.1	8.641	2.86355e-32	probable glucan 1,3-beta-glucosidase A	#N/A	#N/A	#N/A	#N/A	#N/A	0.299	119.022
CLG degradation	Glucosidases	LOC107820222	XP_016501952.1	5.575	1.96114e-28	probable glucan 1,3-beta-glucosidase A isoform X1	#N/A	#N/A	#N/A	#N/A	#N/A	1.18	56.854
CLG degradation	Glucosidases	LOC107810849	XP_016491165.1	1.411	0.0193696	beta-glucosidase BoGH3B-like	AT5G20950.2	75.204	0	Glycosyl hydrolase family protein | chr5:7107609-7110775 REVERSE LENGTH=624	extracellular	0.543	1.425
CLG degradation	Glucosidases	LOC107774577	XP_016449639.1	-1.008	0.0410427	beta-glucosidase BoGH3B-like	AT5G20950.2	70.673	0	Glycosyl hydrolase family protein | chr5:7107609-7110775 REVERSE LENGTH=624	extracellular	6.168	3.042
CLG degradation	Glucosidases	LOC107819408	XP_016501000.1	-1.208	0.0483131	beta-glucosidase BoGH3B-like	AT5G20950.2	79.393	0	Glycosyl hydrolase family protein | chr5:7107609-7110775 REVERSE LENGTH=624	extracellular	98.141	42.457
CLG degradation	Glucosidases	LOC107794849	XP_016472873.1	-2.093	5.46118e-05	beta-glucosidase BoGH3B-like	AT5G20950.2	78.211	0	Glycosyl hydrolase family protein | chr5:7107609-7110775 REVERSE LENGTH=624	extracellular	16.226	3.777
CLG degradation	Glucosidases	LOC107784216	XP_016460785.1	-3.656	0.000351808	beta-glucosidase BoGH3B-like	AT5G20950.2	78.049	0	Glycosyl hydrolase family protein | chr5:7107609-7110775 REVERSE LENGTH=624	extracellular	8.633	0.681
CLG degradation	Mannosidases	LOC107777847	XP_016453483.1	-1.868	0.0118065	mannan endo-1,4-beta-mannosidase 6-like	AT4G28320.1	49.764	2.24e-153	|MAN5, AtMAN5 | Glycosyl hydrolase superfamily protein | chr4:14018293-14019972 REVERSE LENGTH=431	endoplasmic reticulum	2.512	0.689
CLG degradation	Mannosidases	LOC107792185	XP_016469865.1	-1.877	8.60721e-05	mannan endo-1,4-beta-mannosidase 2-like	AT2G20680.1	73.123	0	|MAN2, AtMAN2 | Glycosyl hydrolase superfamily protein | chr2:8921024-8923066 FORWARD LENGTH=433	extracellular	19.255	5.218
CLG degradation	Mannosidases	LOC107810100	XP_016490324.1	-1.913	1.59388e-05	mannan endo-1,4-beta-mannosidase 2-like	AT2G20680.1	72.639	0	|MAN2, AtMAN2 | Glycosyl hydrolase superfamily protein | chr2:8921024-8923066 FORWARD LENGTH=433	extracellular	36.94	9.76
CLG degradation	Mannosidases	LOC107769274	XP_016443967.1	-2.787	0.00842904	mannan endo-1,4-beta-mannosidase 7-like	AT5G66460.1	66.359	0	|MAN7, AtMAN7 | Glycosyl hydrolase superfamily protein | chr5:26538911-26540837 REVERSE LENGTH=431	extracellular	28.35	4.131
CLG degradation	Mannosidases	LOC107777916	XP_016453573.1	-3.38	0.00219106	mannan endo-1,4-beta-mannosidase 7-like	AT5G66460.1	66.921	0	|MAN7, AtMAN7 | Glycosyl hydrolase superfamily protein | chr5:26538911-26540837 REVERSE LENGTH=431	extracellular	1.743	0.159
CLG degradation	Mannosidases	LOC107779555	XP_016455490.1	-3.737	2.16567e-12	mannan endo-1,4-beta-mannosidase 6-like isoform X1	AT5G01930.1	72.593	0	|MAN6, AtMAN6 | Glycosyl hydrolase superfamily protein | chr5:361189-362867 REVERSE LENGTH=448	extracellular	11.992	0.891
CLG degradation	Mannosidases	LOC107783846	XP_016460358.1	-4.326	6.12291e-09	'mannan endo-1,4-beta-mannosidase 7-like] [frame=2] [partial=5''] [exception=annotated by transcript or proteomic data'	AT5G66460.1	68.718	0	|MAN7, AtMAN7 | Glycosyl hydrolase superfamily protein | chr5:26538911-26540837 REVERSE LENGTH=431	extracellular	22.173	1.099
CLG degradation	Mannosidases	LOC107761831	XP_016435604.1	-6.168	2.01384e-12	mannan endo-1,4-beta-mannosidase 6-like isoform X2	AT5G01930.1	72.236	0	|MAN6, AtMAN6 | Glycosyl hydrolase superfamily protein | chr5:361189-362867 REVERSE LENGTH=448	extracellular	29.132	0.401
CLG degradation	XTH	LOC107763397	XP_016437377.1	4.978	4.55915e-25	probable xyloglucan endotransglucosylase/hydrolase protein 30	AT1G32170.1	65.753	1.08e-147	|XTR4, XTH30 | xyloglucan endotransglucosylase/hydrolase 30 | chr1:11575434-11577776 FORWARD LENGTH=343	extracellular	13.153	411.784
CLG degradation	XTH	LOC107762311	XP_016436143.1	4.959	2.33203e-26	probable xyloglucan endotransglucosylase/hydrolase protein 30	AT1G32170.1	63.696	7.68e-149	|XTR4, XTH30 | xyloglucan endotransglucosylase/hydrolase 30 | chr1:11575434-11577776 FORWARD LENGTH=343	extracellular	10.651	327.484
CLG degradation	XTH	LOC107794227	XP_016472192.1	4.198	1.19377e-08	probable xyloglucan endotransglucosylase/hydrolase protein 23 isoform X1	AT4G25810.1	71.536	6.01e-142	|XTR6, XTH23 | xyloglucan endotransglycosylase 6 | chr4:13128694-13129715 FORWARD LENGTH=286	extracellular	2.072	38.795
CLG degradation	XTH	LOC107786882	XP_016463875.1	3.268	0.000929339	probable xyloglucan endotransglucosylase/hydrolase protein 23	AT4G25810.1	71.587	2.6e-144	|XTR6, XTH23 | xyloglucan endotransglycosylase 6 | chr4:13128694-13129715 FORWARD LENGTH=286	extracellular	1.909	18.789
CLG degradation	XTH	LOC107781642	XP_016457864.1	2.495	0.00600576	xyloglucan endotransglucosylase/hydrolase 2-like	AT4G14130.1	62.766	2.09e-130	|XTR7, XTH15 | xyloglucan endotransglucosylase/hydrolase 15 | chr4:8137161-8138196 REVERSE LENGTH=289	extracellular	3.681	20.337
CLG degradation	XTH	LOC107789579	XP_016466905.1	1.918	0.0433182	probable xyloglucan endotransglucosylase/hydrolase protein 33	AT1G10550.1	57.096	8.87e-133	|XTH33, XET | xyloglucan:xyloglucosyl transferase 33 | chr1:3479257-3480957 REVERSE LENGTH=310	extracellular	0.636	2.329
CLG degradation	XTH	LOC107815234	XP_016496275.1	1.077	0.0187545	probable xyloglucan endotransglucosylase/hydrolase protein 27	AT2G01850.1	70.492	2.75e-163	|EXGT-A3, XTH27, ATXTH27 | endoxyloglucan transferase A3 | chr2:385374-387138 FORWARD LENGTH=333	extracellular	28.962	60.595
CLG degradation	XTH	LOC107809788	XP_016489964.1	-1.241	0.00419033	probable xyloglucan endotransglucosylase/hydrolase protein 28	AT1G14720.1	66.981	7.1e-164	|XTR2, EXGT-A2, ATXTH28, XTH28 | xyloglucan endotransglucosylase/hydrolase 28 | chr1:5066806-5068466 REVERSE LENGTH=332	extracellular	77.846	32.601
CLG degradation	XTH	LOC107805952	XP_016485544.1	-1.64	0.00376836	probable xyloglucan endotransglucosylase/hydrolase protein 28	AT1G14720.1	68.439	7.42e-159	|XTR2, EXGT-A2, ATXTH28, XTH28 | xyloglucan endotransglucosylase/hydrolase 28 | chr1:5066806-5068466 REVERSE LENGTH=332	extracellular	85.388	27.107
CLG degradation	XTH	LOC107800334	XP_016478975.1	-1.891	0.0119371	xyloglucan endotransglucosylase/hydrolase protein 9-like	AT4G03210.1	70.934	1.05e-160	|XTH9 | xyloglucan endotransglucosylase/hydrolase 9 | chr4:1416019-1417197 FORWARD LENGTH=290	extracellular	112.648	29.823
CLG degradation	XTH	LOC107783320	XP_016459778.1	-2.375	0.00112455	probable xyloglucan endotransglucosylase/hydrolase protein 8	AT1G11545.1	73.559	6.33e-166	|XTH8 | xyloglucan endotransglucosylase/hydrolase 8 | chr1:3878689-3880286 REVERSE LENGTH=305	extracellular	39.097	7.471
CLG degradation	XTH	LOC107813936	XP_016494747.1	-2.429	8.56723e-05	xyloglucan endotransglucosylase/hydrolase protein 24-like	AT5G57560.1	71.103	1.31e-139	|TCH4, XTH22 | Xyloglucan endotransglucosylase/hydrolase family protein | chr5:23307296-23308235 REVERSE LENGTH=284	extracellular	8.504	1.56
CLG degradation	XTH	LOC107785210	XP_016461936.1	-2.538	0.00159576	probable xyloglucan endotransglucosylase/hydrolase protein 10	AT2G14620.1	67.698	1.17e-150	|XTH10 | xyloglucan endotransglucosylase/hydrolase 10 | chr2:6244889-6246010 FORWARD LENGTH=299	extracellular	1.768	0.306
CLG degradation	XTH	LOC107819359	XP_016500956.1	-2.555	0.00130493	probable xyloglucan endotransglucosylase/hydrolase protein 8	AT1G11545.1	71.429	5.92e-146	|XTH8 | xyloglucan endotransglucosylase/hydrolase 8 | chr1:3878689-3880286 REVERSE LENGTH=305	extracellular	1.747	0.298
CLG degradation	XTH	LOC107794176	XP_016472127.1	-2.778	2.02173e-07	probable xyloglucan endotransglucosylase/hydrolase protein 7	AT4G37800.1	74.658	2.04e-172	|XTH7 | xyloglucan endotransglucosylase/hydrolase 7 | chr4:17775703-17777372 REVERSE LENGTH=293	extracellular	70.099	10.157
CLG degradation	XTH	LOC107825008	XP_016507323.1	-3.109	0.000982553	probable xyloglucan endotransglucosylase/hydrolase protein 7	AT4G37800.1	76.157	1.72e-170	|XTH7 | xyloglucan endotransglucosylase/hydrolase 7 | chr4:17775703-17777372 REVERSE LENGTH=293	extracellular	80.099	9.243
CLG degradation	XTH	LOC107787957	XP_016465066.1	-3.16	1.68491e-11	xyloglucan endotransglucosylase/hydrolase protein 9-like	AT4G03210.1	71.28	2.85e-162	|XTH9 | xyloglucan endotransglucosylase/hydrolase 9 | chr4:1416019-1417197 FORWARD LENGTH=290	extracellular	75.853	8.389
CLG degradation	XTH	LOC107817239	XP_016498521.1	-3.403	0.0155953	xyloglucan endotransglucosylase/hydrolase protein 31-like	AT3G44990.1	69.203	3.16e-137	|XTR8, ATXTR8, XTH31 | xyloglucan endo-transglycosylase-related 8 | chr3:16447280-16448678 REVERSE LENGTH=293	plasma membrane,extracellular	22.266	2.075
CLG degradation	XTH	LOC107803969	XP_016483257.1	-3.576	3.59025e-10	xyloglucan endotransglucosylase/hydrolase protein 24-like	AT5G57560.1	68.705	9.81e-143	|TCH4, XTH22 | Xyloglucan endotransglucosylase/hydrolase family protein | chr5:23307296-23308235 REVERSE LENGTH=284	extracellular	25.755	2.145
CLG degradation	XTH	LOC107791643	XP_016469224.1	-3.72	3.30103e-07	probable xyloglucan endotransglucosylase/hydrolase protein 8	AT1G11545.1	73.469	1.03e-166	|XTH8 | xyloglucan endotransglucosylase/hydrolase 8 | chr1:3878689-3880286 REVERSE LENGTH=305	extracellular	18.518	1.396
CLG degradation	XTH	LOC107785465	XP_016462269.1	-4.019	2.8482e-05	probable xyloglucan endotransglucosylase/hydrolase protein	AT5G13870.1	71.769	1.18e-160	|EXGT-A4, XTH5 | xyloglucan endotransglucosylase/hydrolase 5 | chr5:4475089-4476217 REVERSE LENGTH=293	extracellular	440.282	27.265
CLG degradation	XTH	LOC107768220	XP_016442808.1	-4.356	9.36926e-07	probable xyloglucan endotransglucosylase/hydrolase protein	AT5G13870.1	70.847	2e-160	|EXGT-A4, XTH5 | xyloglucan endotransglucosylase/hydrolase 5 | chr5:4475089-4476217 REVERSE LENGTH=293	extracellular	513.808	25.172
CLG degradation	XTH	LOC107815673	XP_016496781.1	-4.527	2.39843e-07	xyloglucan endotransglucosylase/hydrolase protein 31-like	AT3G44990.1	70.342	2.45e-133	|XTR8, ATXTR8, XTH31 | xyloglucan endo-transglycosylase-related 8 | chr3:16447280-16448678 REVERSE LENGTH=293	plasma membrane,extracellular	25.826	1.103
CLG degradation	XTH	LOC107789124	XP_016466378.1	-4.987	3.16135e-05	xyloglucan endotransglucosylase/hydrolase 2-like	AT4G14130.1	60.702	1.55e-127	|XTR7, XTH15 | xyloglucan endotransglucosylase/hydrolase 15 | chr4:8137161-8138196 REVERSE LENGTH=289	extracellular	8.434	0.264
CLG degradation	XTH	LOC107763987	XP_016437997.1	-5.325	2.39631e-09	xyloglucan endotransglucosylase/hydrolase 2-like	AT4G14130.1	63.06	1.84e-125	|XTR7, XTH15 | xyloglucan endotransglucosylase/hydrolase 15 | chr4:8137161-8138196 REVERSE LENGTH=289	extracellular	15.95	0.395
CLG degradation	XTH	LOC107800268	XP_016478902.1	-5.522	1.57903e-11	probable xyloglucan endotransglucosylase/hydrolase protein 6	AT4G37800.1	79.401	4.14e-168	|XTH7 | xyloglucan endotransglucosylase/hydrolase 7 | chr4:17775703-17777372 REVERSE LENGTH=293	extracellular	168.126	3.651
CLG degradation	XTH	LOC107768383	XP_016442995.1	-6.295	4.27389e-13	probable xyloglucan endotransglucosylase/hydrolase protein 10	AT2G14620.1	67.586	1.15e-151	|XTH10 | xyloglucan endotransglucosylase/hydrolase 10 | chr2:6244889-6246010 FORWARD LENGTH=299	extracellular	3.277	0.041
CLG degradation	XTH	LOC107819631	XP_016501246.1	-7.626	1.45952e-08	probable xyloglucan endotransglucosylase/hydrolase protein 7	AT4G37800.1	79.775	1.9e-169	|XTH7 | xyloglucan endotransglucosylase/hydrolase 7 | chr4:17775703-17777372 REVERSE LENGTH=293	extracellular	498.256	2.507
CLG degradation	Xylosidases/xylanases	LOC107818832	XP_016500372.1	1.799	3.61657e-05	beta-D-xylosidase 1-like	AT5G49360.1	69.627	0	|BXL1, ATBXL1 | beta-xylosidase 1 | chr5:20012179-20016659 REVERSE LENGTH=774	extracellular	8.374	28.818
CLG degradation	Xylosidases/xylanases	LOC107816752	XP_016497975.1	-1.274	0.00350154	beta-xylosidase/alpha-L-arabinofuranosidase 2-like	AT5G64570.1	65.24	0	|XYL4, ATBXL4 | beta-D-xylosidase 4 | chr5:25810227-25813309 REVERSE LENGTH=784	extracellular	94.988	38.915
CLG degradation	Xylosidases/xylanases	LOC107830518	XP_016513596.1	-1.491	0.0004711	beta-xylosidase/alpha-L-arabinofuranosidase 2-like	AT5G64570.1	66.234	0	|XYL4, ATBXL4 | beta-D-xylosidase 4 | chr5:25810227-25813309 REVERSE LENGTH=784	extracellular	50.137	17.73
CLG degradation	Xylosidases/xylanases	LOC107800803	XP_016479523.1	-1.529	0.00739431	alpha-xylosidase 1-like	AT1G68560.1	74.053	0	|ATXYL1, XYL1, TRG1 | alpha-xylosidase 1 | chr1:25734435-25737897 REVERSE LENGTH=915	extracellular	6.94	2.379
CLG degradation	Xylosidases/xylanases	LOC107776310	XP_016451674.1	-1.722	0.00308461	'probable beta-D-xylosidase 7] [partial=5'''	AT1G78060.1	63.495	0	Glycosyl hydrolase family protein | chr1:29349796-29352868 REVERSE LENGTH=767	extracellular	1.531	0.461
CLG degradation	Xylosidases/xylanases	LOC107767224	XP_016441631.1	-2.352	6.5208e-05	uncharacterized protein LOC107767224	AT1G58370.1	66.316	1.77e-76	|RXF12, ATXYN1 | glycosyl hydrolase family 10 protein / carbohydrate-binding domain-containing protein | chr1:21684751-21688209 FORWARD LENGTH=917	extracellular	3.152	0.607
CLG degradation	Xylosidases/xylanases	LOC107770068	XP_016444820.1	-3.147	2.82431e-05	probable beta-D-xylosidase 7	AT1G78060.1	63.431	0	Glycosyl hydrolase family protein | chr1:29349796-29352868 REVERSE LENGTH=767	extracellular	1.719	0.194
CLG degradation	Xylosidases/xylanases	LOC107810757	XP_016491065.1	-3.497	0.00188066	exoglucanase/xylanase-like	AT4G38650.1	57.786	0	Glycosyl hydrolase family 10 protein | chr4:18063377-18065769 FORWARD LENGTH=562	extracellular	3.871	0.335
CLG degradation	Xylosidases/xylanases	LOC107791565	XP_016469137.1	-4.141	1.37873e-14	probable beta-D-xylosidase 7	AT1G78060.1	66.445	0	Glycosyl hydrolase family protein | chr1:29349796-29352868 REVERSE LENGTH=767	extracellular	48.269	2.726
CLG degradation	Xylosidases/xylanases	LOC107767521	XP_016442039.1	-4.399	9.07606e-08	beta-xylosidase/alpha-L-arabinofuranosidase 2-like	AT5G64570.1	68.449	0	|XYL4, ATBXL4 | beta-D-xylosidase 4 | chr5:25810227-25813309 REVERSE LENGTH=784	extracellular	9.088	0.426
CLG degradation	Xylosidases/xylanases	LOC107810773	XP_016491081.1	-4.442	7.78758e-19	probable beta-D-xylosidase 2	AT1G02640.1	73.885	0	|BXL2, ATBXL2 | beta-xylosidase 2 | chr1:564293-567580 FORWARD LENGTH=768	extracellular	17.163	0.782
CLG degradation	Xylosidases/xylanases	LOC107823403	XP_016505523.1	-4.818	7.31061e-13	exoglucanase/xylanase-like isoform X1	AT4G38650.1	57.598	0	Glycosyl hydrolase family 10 protein | chr4:18063377-18065769 FORWARD LENGTH=562	extracellular	6.133	0.213
CLG degradation	Xylosidases/xylanases	LOC107776309	XP_016451673.1	-4.872	1.65334e-18	probable beta-D-xylosidase 7	AT1G78060.1	66.445	0	Glycosyl hydrolase family protein | chr1:29349796-29352868 REVERSE LENGTH=767	extracellular	17.218	0.582
CLG degradation	Xylosidases/xylanases	LOC107815484	XP_016496552.1	-4.906	3.98226e-17	probable beta-D-xylosidase 5	AT3G19620.1	67.35	0	Glycosyl hydrolase family protein | chr3:6815613-6818308 REVERSE LENGTH=781	extracellular	10.621	0.348
CLG degradation	Xylosidases/xylanases	LOC107799765	XP_016478395.1	-5.19	2.73866e-25	endo-1,4-beta-xylanase A-like	AT1G58370.1	67.251	0	|RXF12, ATXYN1 | glycosyl hydrolase family 10 protein / carbohydrate-binding domain-containing protein | chr1:21684751-21688209 FORWARD LENGTH=917	extracellular	17.901	0.486
CLG degradation	Xylosidases/xylanases	LOC107764751	XP_016438839.1	-5.664	1.474e-12	beta-xylosidase/alpha-L-arabinofuranosidase 2-like	AT5G64570.1	68.638	0	|XYL4, ATBXL4 | beta-D-xylosidase 4 | chr5:25810227-25813309 REVERSE LENGTH=784	extracellular	20.261	0.396
CLG degradation	Xylosidases/xylanases	LOC107767219	XP_016441624.1	-6.535	1.94576e-32	endo-1,4-beta-xylanase A-like	AT1G58370.1	66.996	0	|RXF12, ATXYN1 | glycosyl hydrolase family 10 protein / carbohydrate-binding domain-containing protein | chr1:21684751-21688209 FORWARD LENGTH=917	extracellular	28.836	0.309
CLG degradation	Xylosidases/xylanases	LOC107820286	XP_016502031.1	-8.761	5.73611e-30	probable beta-D-xylosidase 5 isoform X1	AT3G19620.1	64.373	0	Glycosyl hydrolase family protein | chr3:6815613-6818308 REVERSE LENGTH=781	extracellular	5.824	0.011
CLG synthesis	Arabinosyltransferase	LOC107802493	XP_016481493.1	-1.401	0.0207337	probable arabinosyltransferase ARAD1	AT3G45400.1	65.096	0	exostosin family protein | chr3:16651963-16653479 FORWARD LENGTH=475	endoplasmic reticulum	2.462	0.918
CLG synthesis	CSLs	LOC107802764	XP_016481809.1	6.922	1.03687e-14	cellulose synthase-like protein G3	AT4G23990.1	36.425	4.73e-156	|ATCSLG3, CSLG3 | cellulose synthase like G3 | chr4:12456491-12460498 FORWARD LENGTH=751	plasma membrane	0.062	5.646
CLG synthesis	CSLs	LOC107796039	XP_016474240.1	5.986	2.78998e-18	cellulose synthase-like protein H1	AT2G32530.1	47.826	0	|ATCSLB03, CSLB03, ATCSLB3 | cellulose synthase-like B3 | chr2:13809283-13813487 FORWARD LENGTH=755	plasma membrane	0.228	15.355
CLG synthesis	CSLs	LOC107786528	XP_016463503.1	2.602	0.00328547	cellulose synthase-like protein H1	AT2G32530.1	48.189	0	|ATCSLB03, CSLB03, ATCSLB3 | cellulose synthase-like B3 | chr2:13809283-13813487 FORWARD LENGTH=755	plasma membrane	1.197	7.066
CLG synthesis	CSLs	LOC107794352	XP_016472317.1	-1.92	0.00187033	glucomannan 4-beta-mannosyltransferase 2-like	AT5G22740.1	77.143	0	|ATCSLA02, CSLA02, ATCSLA2, CSLA2 | cellulose synthase-like A02 | chr5:7555379-7559866 REVERSE LENGTH=534	golgi	34.897	9.219
CLG synthesis	CSLs	LOC107792376	XP_016470073.1	-1.985	0.00144091	glucomannan 4-beta-mannosyltransferase 2-like	AT5G22740.1	77.333	0	|ATCSLA02, CSLA02, ATCSLA2, CSLA2 | cellulose synthase-like A02 | chr5:7555379-7559866 REVERSE LENGTH=534	golgi	43.226	10.92
CLG synthesis	CSLs	LOC107791107	XP_016468590.1	-2.437	7.78209e-07	probable xyloglucan glycosyltransferase 12	AT4G07960.1	78.177	0	|ATCSLC12, CSLC12 | Cellulose-synthase-like C12 | chr4:4802628-4805114 REVERSE LENGTH=699	plasma membrane	13.352	2.453
CLG synthesis	CSLs	LOC107764527	XP_016438603.1	-2.674	1.00099e-08	probable xyloglucan glycosyltransferase 12	AT4G07960.1	78.315	0	|ATCSLC12, CSLC12 | Cellulose-synthase-like C12 | chr4:4802628-4805114 REVERSE LENGTH=699	plasma membrane	13.587	2.114
CLG synthesis	CSLs	LOC107813103	XP_016493803.1	-3.133	0.000274142	probable xyloglucan glycosyltransferase 5	AT4G31590.1	77.266	0	|ATCSLC05, CSLC05, ATCSLC5, CSLC5 | Cellulose-synthase-like C5 | chr4:15309889-15312336 REVERSE LENGTH=692	plasma membrane	11.981	1.354
CLG synthesis	CSLs	LOC107764156	XP_016438181.1	-3.786	5.19465e-07	probable xyloglucan glycosyltransferase 5	AT4G31590.1	77.698	0	|ATCSLC05, CSLC05, ATCSLC5, CSLC5 | Cellulose-synthase-like C5 | chr4:15309889-15312336 REVERSE LENGTH=692	plasma membrane	7.435	0.536
CLG synthesis	CSLs	LOC107792075	XP_016469749.1	-3.85	5.25139e-12	glucomannan 4-beta-mannosyltransferase 9-like	AT5G03760.1	79.55	0	|ATCSLA09, CSLA09, ATCSLA9, CSLA9, RAT4 | Nucleotide-diphospho-sugar transferases superfamily protein | chr5:985910-990087 REVERSE LENGTH=533	vacuole	6.925	0.476
CLG synthesis	CSLs	LOC107823522	XP_016505665.1	-4.362	4.23977e-10	glucomannan 4-beta-mannosyltransferase 9-like	AT5G03760.1	77.82	0	|ATCSLA09, CSLA09, ATCSLA9, CSLA9, RAT4 | Nucleotide-diphospho-sugar transferases superfamily protein | chr5:985910-990087 REVERSE LENGTH=533	vacuole	9.381	0.453
CLG synthesis	CSLs	LOC107826337	XP_016508785.1	-4.739	3.40984e-15	glucomannan 4-beta-mannosyltransferase 9-like	AT5G03760.1	79.925	0	|ATCSLA09, CSLA09, ATCSLA9, CSLA9, RAT4 | Nucleotide-diphospho-sugar transferases superfamily protein | chr5:985910-990087 REVERSE LENGTH=533	vacuole	5.576	0.204
CLG synthesis	CSLs	LOC107806836	XP_016486574.1	-5.677	2.75478e-22	glucomannan 4-beta-mannosyltransferase 9-like	AT5G03760.1	78.799	0	|ATCSLA09, CSLA09, ATCSLA9, CSLA9, RAT4 | Nucleotide-diphospho-sugar transferases superfamily protein | chr5:985910-990087 REVERSE LENGTH=533	vacuole	27.808	0.536
CLG synthesis	CSLs	LOC107764014	XP_016438024.1	-6.17	1.12317e-22	glucomannan 4-beta-mannosyltransferase 9-like	AT5G03760.1	75.573	0	|ATCSLA09, CSLA09, ATCSLA9, CSLA9, RAT4 | Nucleotide-diphospho-sugar transferases superfamily protein | chr5:985910-990087 REVERSE LENGTH=533	vacuole	7.323	0.098
CLG synthesis	CSLs	LOC107803587	XP_016482818.1	-8.263	1.87327e-38	glucomannan 4-beta-mannosyltransferase 9-like	AT5G03760.1	75.763	0	|ATCSLA09, CSLA09, ATCSLA9, CSLA9, RAT4 | Nucleotide-diphospho-sugar transferases superfamily protein | chr5:985910-990087 REVERSE LENGTH=533	vacuole	22.176	0.069
CLG synthesis	CSLs	LOC107795876	XP_016474069.1	-8.722	6.80771e-08	'cellulose synthase-like protein D4] [partial=3'''	AT4G24010.1	33.258	3.66e-79	|ATCSLG1, CSLG1 | cellulose synthase like G1 | chr4:12466391-12469760 FORWARD LENGTH=760	plasma membrane	1.274	0
CLG synthesis	Exostosin family	LOC107759534	XP_016432990.1	3.776	3.33842e-12	probable glycosyltransferase At5g03795	AT4G38040.1	42.651	5.64e-89	Exostosin family protein | chr4:17867501-17869131 FORWARD LENGTH=425	golgi	0.668	9.084
CLG synthesis	Exostosin family	LOC107809430	XP_016489551.1	2.85	3.32217e-07	probable glycosyltransferase At3g07620	AT4G38040.1	31.268	1.01e-43	Exostosin family protein | chr4:17867501-17869131 FORWARD LENGTH=425	golgi	1.341	9.375
CLG synthesis	Exostosin family	LOC107803629	XP_016482878.1	2.788	0.00138492	probable glycosyltransferase At5g03795 isoform X1	AT4G16745.1	33.505	1e-64	Exostosin family protein | chr4:9412185-9414053 FORWARD LENGTH=542	golgi	1.29	8.672
CLG synthesis	Exostosin family	LOC107775342	XP_016450558.1	2.741	5.30515e-05	probable glycosyltransferase At5g03795	AT4G38040.1	43.109	1.53e-91	Exostosin family protein | chr4:17867501-17869131 FORWARD LENGTH=425	golgi	1.497	9.705
CLG synthesis	Exostosin family	LOC107807175	XP_016486994.1	1.466	0.00119615	probable glycosyltransferase At3g07620	AT5G25820.1	48.621	0	Exostosin family protein | chr5:8997248-8999574 REVERSE LENGTH=654	golgi	4.043	11.089
CLG synthesis	Exostosin family	LOC107798457	XP_016476946.1	1.212	0.0464368	'probable glycosyltransferase At3g07620] [frame=3] [partial=5''] [exception=annotated by transcript or proteomic data'	AT4G38040.1	29.912	1.48e-41	Exostosin family protein | chr4:17867501-17869131 FORWARD LENGTH=425	golgi	2.778	6.401
CLG synthesis	Exostosin family	LOC107789675	XP_016467020.1	-1.354	0.0178366	probable glycosyltransferase At3g07620	AT5G19670.1	59.701	2.52e-180	Exostosin family protein | chr5:6647025-6649358 FORWARD LENGTH=610	golgi	2.147	0.829
CLG synthesis	Exostosin family	LOC107766594	XP_016440892.1	-1.79	0.000218415	probable glycosyltransferase At3g07620 isoform X1	AT5G19670.1	80.583	0	Exostosin family protein | chr5:6647025-6649358 FORWARD LENGTH=610	golgi	4.136	1.187
CLG synthesis	Exostosin family	LOC107804446	XP_016483828.1	-2.123	0.00177411	probable glycosyltransferase At3g07620 isoform X1	AT5G19670.1	80.34	0	Exostosin family protein | chr5:6647025-6649358 FORWARD LENGTH=610	golgi	3.266	0.74
CLG synthesis	Galactosyltransferases	LOC107787058	XP_016464061.1	-1.321	0.00947076	xyloglucan galactosyltransferase XLT2-like	AT5G62220.1	54.074	6.84e-164	|ATGT18, GT18 | glycosyltransferase 18 | chr5:24988456-24990009 REVERSE LENGTH=517	plastid	7.098	2.83
CLG synthesis	Galactosyltransferases	LOC107782931	XP_016459366.1	-1.407	0.0336355	xyloglucan galactosyltransferase XLT2-like	AT5G62220.1	54.321	6.62e-168	|ATGT18, GT18 | glycosyltransferase 18 | chr5:24988456-24990009 REVERSE LENGTH=517	plastid	9.469	3.57
CLG synthesis	Galactosyltransferases	LOC107808737	XP_016488790.1	-1.498	0.00441044	probable xyloglucan galactosyltransferase GT19	AT4G22580.1	69.324	0	Exostosin family protein | chr4:11889382-11890689 REVERSE LENGTH=435	extracellular	5.042	1.775
CLG synthesis	Galactosyltransferases	LOC107782458	XP_016458829.1	-1.607	0.000647117	xyloglucan galactosyltransferase XLT2-like	AT5G62220.1	52.525	2.92e-152	|ATGT18, GT18 | glycosyltransferase 18 | chr5:24988456-24990009 REVERSE LENGTH=517	plastid	46.536	15.161
CLG synthesis	Galactosyltransferases	LOC107777064	XP_016452519.1	-2.032	0.000147667	probable xyloglucan galactosyltransferase GT19	AT4G22580.1	68.599	0	Exostosin family protein | chr4:11889382-11890689 REVERSE LENGTH=435	extracellular	5.254	1.278
CLG synthesis	Glucuronosyltransferases	LOC107819963	XP_016501647.1	-2.086	0.00232316	putative glucuronosyltransferase PGSIP8	AT2G35710.1	68.534	0	Nucleotide-diphospho-sugar transferases superfamily protein | chr2:15010925-15014070 REVERSE LENGTH=497	plasma membrane	1.612	0.372
CLG synthesis	Glucuronosyltransferases	LOC107777746	XP_016453360.1	-2.438	1.70322e-06	putative glucuronosyltransferase PGSIP8	AT4G16600.1	71.236	0	Nucleotide-diphospho-sugar transferases superfamily protein | chr4:9350039-9352707 FORWARD LENGTH=494	plasma membrane	6.426	1.175
CLG synthesis	Glucuronosyltransferases	LOC107778538	XP_016454305.1	-4.403	1.45905e-11	putative glucuronosyltransferase PGSIP8	AT2G35710.1	72.831	0	Nucleotide-diphospho-sugar transferases superfamily protein | chr2:15010925-15014070 REVERSE LENGTH=497	plasma membrane	4.445	0.203
CLG synthesis	Other	LOC107792199	XP_016469876.1	-2.347	1.00547e-05	UDP-glucuronate:xylan alpha-glucuronosyltransferase 1-like isoform X1	AT3G18660.2	65.217	0	|PGSIP1, GUX1 | plant glycogenin-like starch initiation protein 1 | chr3:6419211-6421959 REVERSE LENGTH=659	golgi	22.404	4.345
CLG synthesis	Other	LOC107765144	XP_016439237.1	-2.746	2.38858e-05	protein IRX15-LIKE-like	AT5G67210.1	54.934	1.28e-108	Protein of unknown function (DUF579) | chr5:26819019-26819972 FORWARD LENGTH=317	plasma membrane,endoplasmic reticulum	14.884	2.21
CLG synthesis	Other	LOC107804621	XP_016484028.1	-3.446	7.83425e-10	protein IRX15-LIKE-like	AT5G67210.1	54.605	8.28e-108	Protein of unknown function (DUF579) | chr5:26819019-26819972 FORWARD LENGTH=317	plasma membrane,endoplasmic reticulum	8.775	0.792
CLG synthesis	Other	LOC107775958	XP_016451253.1	-3.726	6.60555e-09	UDP-glucuronate:xylan alpha-glucuronosyltransferase 1-like isoform X1	AT3G18660.2	65.517	0	|PGSIP1, GUX1 | plant glycogenin-like starch initiation protein 1 | chr3:6419211-6421959 REVERSE LENGTH=659	golgi	21.652	1.613
CLG synthesis	Other	LOC107800600	XP_016479279.1	-5.161	2.87362e-15	'UDP-glucuronate:xylan alpha-glucuronosyltransferase 2-like] [partial=3'''	AT4G33330.1	57.895	1.92e-148	|PGSIP3, GUX2 | plant glycogenin-like starch initiation protein 3 | chr4:16060142-16063061 REVERSE LENGTH=596	golgi	5.522	0.149
CLG synthesis	Other	LOC107793555	XP_016471419.1	-6.422	1.917e-13	protein IRX15-LIKE-like	AT5G67210.1	63.694	3.24e-147	Protein of unknown function (DUF579) | chr5:26819019-26819972 FORWARD LENGTH=317	plasma membrane,endoplasmic reticulum	15.609	0.168
CLG synthesis	Other	LOC107826470	XP_016508943.1	-7.208	6.75699e-15	UDP-glucuronate:xylan alpha-glucuronosyltransferase 2-like	AT4G33330.1	66	1.9e-73	|PGSIP3, GUX2 | plant glycogenin-like starch initiation protein 3 | chr4:16060142-16063061 REVERSE LENGTH=596	golgi	8.885	0.042
CLG synthesis	Other	LOC107803998	XP_016483290.1	-7.276	4.34926e-26	protein IRX15-LIKE-like	AT5G67210.1	64.013	3.88e-148	Protein of unknown function (DUF579) | chr5:26819019-26819972 FORWARD LENGTH=317	plasma membrane,endoplasmic reticulum	19.07	0.114
CLG synthesis	Other	LOC107778390	XP_016454132.1	-7.279	3.33373e-24	UDP-glucuronate:xylan alpha-glucuronosyltransferase 2-like isoform X1	AT4G33330.1	62.759	0	|PGSIP3, GUX2 | plant glycogenin-like starch initiation protein 3 | chr4:16060142-16063061 REVERSE LENGTH=596	golgi	5.95	0.037
CLG synthesis	Other	LOC107759843	XP_016433342.1	-8.387	8.30787e-44	protein IRX15-LIKE-like	AT5G67210.1	64.918	3.72e-149	Protein of unknown function (DUF579) | chr5:26819019-26819972 FORWARD LENGTH=317	plasma membrane,endoplasmic reticulum	59.924	0.172
CLG synthesis	Xylan acetyltransferase	LOC107776375	XP_016451753.1	-5.983	5.89848e-08	protein ESKIMO 1-like	AT3G55990.1	70.348	0	|ESK1, TBL29 | Plant protein of unknown function (DUF828) | chr3:20780410-20782931 FORWARD LENGTH=487	golgi	12.689	0.199
CLG synthesis	Xylan acetyltransferase	LOC107801889	XP_016480781.1	-7.626	2.82522e-30	protein ESKIMO 1-like	AT3G55990.1	73.663	0	|ESK1, TBL29 | Plant protein of unknown function (DUF828) | chr3:20780410-20782931 FORWARD LENGTH=487	golgi	25.248	0.126
CLG synthesis	Xylan acetyltransferase	LOC107793795	XP_016471721.1	-8.291	6.72392e-35	protein ESKIMO 1-like	AT3G55990.1	71.811	0	|ESK1, TBL29 | Plant protein of unknown function (DUF828) | chr3:20780410-20782931 FORWARD LENGTH=487	golgi	29.267	0.089
CLG synthesis	Xylosyltransferases	LOC107764363	XP_016438403.1	3.656	0.035125	glycosyltransferase 6-like	AT4G37690.1	58.519	3.93e-177	Galactosyl transferase GMA12/MNN10 family protein | chr4:17708303-17709601 FORWARD LENGTH=432	golgi	0.791	9.703
CLG synthesis	Xylosyltransferases	LOC107774207	XP_016449177.1	3.522	0.00218257	glycosyltransferase 6-like	AT4G37690.1	57.531	1.54e-174	Galactosyl transferase GMA12/MNN10 family protein | chr4:17708303-17709601 FORWARD LENGTH=432	golgi	0.811	8.935
CLG synthesis	Xylosyltransferases	LOC107801367	XP_016480163.1	2.205	6.29231e-05	probable beta-1,4-xylosyltransferase IRX10L	AT5G61840.1	81.884	0	|GUT1 | Exostosin family protein | chr5:24839365-24841703 REVERSE LENGTH=415	golgi	1.293	5.942
CLG synthesis	Xylosyltransferases	LOC107828078	XP_016510813.1	-1.463	0.0369206	probable xyloglucan 6-xylosyltransferase 3	AT5G07720.1	75.764	0	Galactosyl transferase GMA12/MNN10 family protein | chr5:2455757-2457130 FORWARD LENGTH=457	mitochondrion	1.812	0.658
CLG synthesis	Xylosyltransferases	LOC107784501	XP_016461132.1	-1.512	0.00115344	xyloglucan 6-xylosyltransferase 2-like	AT3G62720.2	73.707	0	|ATXT1, XT1, XXT1 | xylosyltransferase 1 | chr3:23201326-23202708 FORWARD LENGTH=460	mitochondrion	48.308	16.769
CLG synthesis	Xylosyltransferases	LOC107831198	XP_016514426.1	-1.643	0.00011856	xyloglucan 6-xylosyltransferase 2-like	AT3G62720.2	73.391	0	|ATXT1, XT1, XXT1 | xylosyltransferase 1 | chr3:23201326-23202708 FORWARD LENGTH=460	mitochondrion	47.036	14.949
CLG synthesis	Xylosyltransferases	LOC107796855	XP_016475171.1	-1.973	4.84525e-06	probable beta-1,4-xylosyltransferase IRX14	AT5G67230.1	61.404	0	|IRX14-L, I14H | Nucleotide-diphospho-sugar transferases superfamily protein | chr5:26822506-26824181 FORWARD LENGTH=492	mitochondrion	18.772	4.749
CLG synthesis	Xylosyltransferases	LOC107769571	XP_016444283.1	-2.127	1.27447e-06	probable beta-1,4-xylosyltransferase IRX14	AT5G67230.1	62.222	0	|IRX14-L, I14H | Nucleotide-diphospho-sugar transferases superfamily protein | chr5:26822506-26824181 FORWARD LENGTH=492	mitochondrion	13.268	3.016
CLG synthesis	Xylosyltransferases	LOC107793917	XP_016471852.1	-2.169	9.78224e-06	probable beta-1,4-xylosyltransferase IRX10L	AT5G61840.1	92.857	0	|GUT1 | Exostosin family protein | chr5:24839365-24841703 REVERSE LENGTH=415	golgi	15.234	3.371
CLG synthesis	Xylosyltransferases	LOC107760089	XP_016433595.1	-3.086	9.81565e-11	probable beta-1,4-xylosyltransferase IRX10L	AT5G61840.1	92.857	0	|GUT1 | Exostosin family protein | chr5:24839365-24841703 REVERSE LENGTH=415	golgi	36.167	4.237
CLG synthesis	Xylosyltransferases	LOC107774216	XP_016449186.1	-3.429	2.20003e-11	putative glycosyltransferase 7	AT2G22900.1	60.965	0	Galactosyl transferase GMA12/MNN10 family protein | chr2:9744359-9746193 REVERSE LENGTH=449	golgi	11.505	1.06
CLG synthesis	Xylosyltransferases	LOC107762480	XP_016436332.1	-6.223	9.66974e-10	probable beta-1,4-xylosyltransferase IRX9	AT2G37090.1	49.114	6.71e-132	|IRX9 | Nucleotide-diphospho-sugar transferases superfamily protein | chr2:15587671-15589223 REVERSE LENGTH=351	golgi	38.169	0.505
CLG synthesis	Xylosyltransferases	LOC107809178	XP_016489257.1	-7.045	9.32392e-28	probable beta-1,4-xylosyltransferase IRX10	AT1G27440.1	90.979	0	|GUT2, IRX10, ATGUT1 | Exostosin family protein | chr1:9529265-9531213 REVERSE LENGTH=412	extracellular,endoplasmic reticulum	12.91	0.097
Homogalacturonan degradation	Acetylesterases	LOC107783981	XP_016460503.1	7.046	1.99798e-15	pectin acetylesterase 8-like isoform X1	AT4G19420.1	46.272	2.08e-117	Pectinacetylesterase family protein | chr4:10587504-10589807 REVERSE LENGTH=397	extracellular	0.044	4.304
Homogalacturonan degradation	Acetylesterases	LOC107795498	XP_016473642.1	5.912	1.14304e-09	uncharacterized protein LOC107795498 isoform X1	AT4G19420.1	46.053	8.03e-14	Pectinacetylesterase family protein | chr4:10587504-10589807 REVERSE LENGTH=397	extracellular	0.25	11.369
Homogalacturonan degradation	Acetylesterases	LOC107792267	XP_016469948.1	2.516	3.89818e-05	pectin acetylesterase 8-like	AT4G19420.1	70.361	0	Pectinacetylesterase family protein | chr4:10587504-10589807 REVERSE LENGTH=397	extracellular	4.245	24.292
Homogalacturonan degradation	Acetylesterases	LOC107760776	XP_016434369.1	1.482	0.00667815	pectin acetylesterase 8-like	AT4G19420.1	70.437	0	Pectinacetylesterase family protein | chr4:10587504-10589807 REVERSE LENGTH=397	extracellular	5.695	15.888
Homogalacturonan degradation	Acetylesterases	LOC107802101	XP_016481028.1	-1.626	0.00112184	pectin acetylesterase 12-like isoform X1	AT3G05910.1	67.312	0	Pectinacetylesterase family protein | chr3:1764509-1767240 REVERSE LENGTH=415	extracellular	8.247	2.657
Homogalacturonan degradation	Acetylesterases	LOC107826495	XP_016508968.1	-1.909	0.00151743	pectin acetylesterase 12-like isoform X1	AT5G26670.1	67.139	0	Pectinacetylesterase family protein | chr5:9318456-9320816 FORWARD LENGTH=416	extracellular	9.548	2.538
Homogalacturonan degradation	Acetylesterases	LOC107775393	XP_016450603.1	-2.296	6.73589e-06	pectin acetylesterase 12-like	AT5G26670.1	68.106	0	Pectinacetylesterase family protein | chr5:9318456-9320816 FORWARD LENGTH=416	extracellular	12.153	2.462
Homogalacturonan degradation	Acetylesterases	LOC107806382	XP_016486013.1	-2.456	0.000164128	pectin acetylesterase 8-like	AT4G19420.1	62.944	0	Pectinacetylesterase family protein | chr4:10587504-10589807 REVERSE LENGTH=397	extracellular	106.258	19.297
Homogalacturonan degradation	Acetylesterases	LOC107767541	XP_016442057.1	-2.975	9.09322e-08	pectin acetylesterase 8-like	AT4G19420.1	63.198	0	Pectinacetylesterase family protein | chr4:10587504-10589807 REVERSE LENGTH=397	extracellular	143.057	18.126
Homogalacturonan degradation	Glucuronidases	LOC107813165	XP_016493875.1	-3.148	1.07499e-09	heparanase-like protein 3	AT5G34940.2	60.332	0	|AtGUS3, GUS3 | glucuronidase 3 | chr5:13235912-13238718 REVERSE LENGTH=536	extracellular	10.155	1.138
Homogalacturonan degradation	Glucuronidases	LOC107828335	XP_016511107.1	-3.385	4.30609e-08	heparanase-like protein 3	AT5G34940.2	61.466	0	|AtGUS3, GUS3 | glucuronidase 3 | chr5:13235912-13238718 REVERSE LENGTH=536	extracellular	21.342	2.034
Homogalacturonan degradation	Methylesterases	LOC107769487	XP_016444192.1	9.904	3.95872e-07	putative pectinesterase 11	AT2G21610.1	57.143	7.9e-127	|PE11, ATPE11 | pectinesterase 11 | chr2:9245161-9247025 REVERSE LENGTH=352	extracellular	0	3.998
Homogalacturonan degradation	Methylesterases	LOC107831942	XP_016515223.1	9.8	3.32435e-08	putative pectinesterase 11	AT2G21610.1	58.503	2.26e-129	|PE11, ATPE11 | pectinesterase 11 | chr2:9245161-9247025 REVERSE LENGTH=352	extracellular	0	3.698
Homogalacturonan degradation	Methylesterases	LOC107768588	XP_016443197.1	3.562	4.87962e-06	probable carbohydrate esterase At4g34215 isoform X1	AT3G53010.1	48.361	7.2e-73	Domain of unknown function (DUF303) | chr3:19656603-19657928 REVERSE LENGTH=297	extracellular	0.162	2.215
Homogalacturonan degradation	Methylesterases	LOC107820884	XP_016502724.1	-1.739	0.00609826	probable carbohydrate esterase At4g34215	AT3G53010.1	57.261	1.3e-96	Domain of unknown function (DUF303) | chr3:19656603-19657928 REVERSE LENGTH=297	extracellular	50.625	15.153
Homogalacturonan degradation	Methylesterases	LOC107771445	XP_016446290.1	-1.855	0.000910874	pectinesterase 1-like	AT1G53840.1	58.803	0	|ATPME1, PME1 | pectin methylesterase 1 | chr1:20101533-20103458 FORWARD LENGTH=586	golgi	3.367	0.927
Homogalacturonan degradation	Methylesterases	LOC107788952	XP_016466184.1	-2.493	2.58387e-07	pectinesterase 3-like	AT1G53840.1	58.333	0	|ATPME1, PME1 | pectin methylesterase 1 | chr1:20101533-20103458 FORWARD LENGTH=586	golgi	7.309	1.29
Homogalacturonan degradation	Methylesterases	LOC107785386	XP_016462163.1	-2.658	0.00105538	pectinesterase-like isoform X1	AT1G11580.1	59.515	0	|ATPMEPCRA, PMEPCRA | methylesterase PCR A | chr1:3888730-3890649 FORWARD LENGTH=557	extracellular	35.412	5.571
Homogalacturonan degradation	Methylesterases	LOC107810471	XP_016490746.1	-3.829	1.83935e-08	probable carbohydrate esterase At4g34215	AT3G53010.1	56.904	1.46e-86	Domain of unknown function (DUF303) | chr3:19656603-19657928 REVERSE LENGTH=297	extracellular	2.967	0.203
Homogalacturonan degradation	Methylesterases	LOC107794007	XP_016471940.1	-6.534	0.00024031	probable pectinesterase 53	AT5G19730.1	46.835	2.54e-101	Pectin lyase-like superfamily protein | chr5:6670562-6673202 FORWARD LENGTH=383	extracellular	11.723	0.123
Homogalacturonan degradation	Methylesterases	LOC107778098	XP_016453776.1	-6.772	3.43357e-16	probable pectinesterase 15	AT2G36710.1	59.184	2.7e-147	Pectin lyase-like superfamily protein | chr2:15389614-15391200 REVERSE LENGTH=407	extracellular	4.411	0.04
Homogalacturonan degradation	Methylesterases	LOC107771684	XP_016446600.1	-7.452	7.87701e-16	probable pectinesterase 8	AT1G05310.1	75.636	3.01e-149	Pectin lyase-like superfamily protein | chr1:1550615-1552434 REVERSE LENGTH=393	extracellular	4.767	0.021
Homogalacturonan degradation	Methylesterases	LOC107767841	XP_016442425.1	-11.566	2.46167e-08	probable pectinesterase 68	AT5G07430.1	40.529	1.99e-47	Pectin lyase-like superfamily protein | chr5:2352549-2354069 FORWARD LENGTH=361	extracellular	15.724	0
Homogalacturonan degradation	Methylesterases inhibitors	LOC107825701	XP_016508077.1	4.124	1.66322e-10	putative pectinesterase/pectinesterase inhibitor 26	AT3G14300.1	27.941	3.99e-11	|ATPMEPCRC, ATPME26, PME26 | pectinesterase family protein | chr3:4766905-4769898 REVERSE LENGTH=968	extracellular	0.416	7.192
Homogalacturonan degradation	Methylesterases inhibitors	LOC107775110	XP_016450277.1	3.694	4.30246e-05	pectinesterase-like	AT3G05610.1	48	2.99e-178	Plant invertase/pectin methylesterase inhibitor superfamily | chr3:1625876-1627976 REVERSE LENGTH=669	extracellular	0.184	2.467
Homogalacturonan degradation	Methylesterases inhibitors	LOC107770142	XP_016444900.1	2.387	7.283e-05	pectinesterase 2-like	AT2G45220.1	69.661	0	Plant invertase/pectin methylesterase inhibitor superfamily | chr2:18644281-18646394 REVERSE LENGTH=511	extracellular	9.862	50.872
Homogalacturonan degradation	Methylesterases inhibitors	LOC107792197	XP_016469874.1	-1.315	0.0247882	probable pectinesterase/pectinesterase inhibitor 51	AT5G09760.1	66.085	0	Plant invertase/pectin methylesterase inhibitor superfamily | chr5:3032446-3034364 FORWARD LENGTH=551	extracellular	8.955	3.561
Homogalacturonan degradation	Methylesterases inhibitors	LOC107822220	XP_016504227.1	-1.596	0.0272772	pectinesterase/pectinesterase inhibitor PPE8B-like	AT4G33220.1	63.137	0	|PME44, ATPME44 | pectin methylesterase 44 | chr4:16022506-16026130 FORWARD LENGTH=525	extracellular	7.119	2.347
Homogalacturonan degradation	Methylesterases inhibitors	LOC107775947	XP_016451245.1	-1.83	0.000162365	probable pectinesterase/pectinesterase inhibitor 51	AT5G09760.1	66.344	0	Plant invertase/pectin methylesterase inhibitor superfamily | chr5:3032446-3034364 FORWARD LENGTH=551	extracellular	12.155	3.387
Homogalacturonan degradation	Methylesterases inhibitors	LOC107818898	XP_016500460.1	-2.149	0.000982787	pectinesterase-like	AT4G02320.1	54.49	0	Plant invertase/pectin methylesterase inhibitor superfamily | chr4:1022725-1026118 REVERSE LENGTH=518	extracellular	3.191	0.706
Homogalacturonan degradation	Methylesterases inhibitors	LOC107807089	XP_016486864.1	-2.184	5.52945e-06	pectinesterase-like	AT4G02320.1	54.694	0	Plant invertase/pectin methylesterase inhibitor superfamily | chr4:1022725-1026118 REVERSE LENGTH=518	extracellular	9.359	2.048
Homogalacturonan degradation	Methylesterases inhibitors	LOC107826812	XP_016509331.1	-2.563	0.00126251	probable pectinesterase/pectinesterase inhibitor 61	AT5G53370.1	70.398	0	|ATPMEPCRF, PMEPCRF | pectin methylesterase PCR fragment F | chr5:21649683-21651530 REVERSE LENGTH=587	extracellular	52.907	8.888
Homogalacturonan degradation	Methylesterases inhibitors	LOC107780113	XP_016456121.1	-3.067	5.95261e-05	putative pectinesterase/pectinesterase inhibitor 22	AT3G05620.1	65.725	0	Plant invertase/pectin methylesterase inhibitor superfamily | chr3:1629658-1631766 REVERSE LENGTH=543	extracellular	2.89	0.343
Homogalacturonan degradation	Methylesterases inhibitors	LOC107812004	XP_016492497.1	-3.17	0.0003198	pectinesterase inhibitor-like	AT3G17220.1	33.784	1.16e-09	|ATPMEI2, PMEI2 | pectin methylesterase inhibitor 2 | chr3:5883328-5883849 REVERSE LENGTH=173	extracellular	3.133	0.353
Homogalacturonan degradation	Methylesterases inhibitors	LOC107803807	XP_016483078.1	-3.626	0.00066857	probable pectinesterase/pectinesterase inhibitor 34	AT3G49220.1	70.056	0	Plant invertase/pectin methylesterase inhibitor superfamily | chr3:18249840-18253647 FORWARD LENGTH=598	extracellular	21.083	1.698
Homogalacturonan degradation	Methylesterases inhibitors	LOC107760401	XP_016433934.1	-3.758	9.34569e-06	putative pectinesterase/pectinesterase inhibitor 22	AT3G05620.1	66.541	0	Plant invertase/pectin methylesterase inhibitor superfamily | chr3:1629658-1631766 REVERSE LENGTH=543	extracellular	1.882	0.139
Homogalacturonan degradation	Methylesterases inhibitors	LOC107782372	XP_016458739.1	-3.783	1.42262e-11	pectinesterase-like	AT4G02320.1	52.505	0	Plant invertase/pectin methylesterase inhibitor superfamily | chr4:1022725-1026118 REVERSE LENGTH=518	extracellular	90.989	6.598
Homogalacturonan degradation	Methylesterases inhibitors	LOC107815257	XP_016496306.1	-3.831	7.29445e-05	probable pectinesterase/pectinesterase inhibitor 34	AT3G49220.1	70.225	0	Plant invertase/pectin methylesterase inhibitor superfamily | chr3:18249840-18253647 FORWARD LENGTH=598	extracellular	29.874	2.084
Homogalacturonan degradation	Methylesterases inhibitors	LOC107808989	XP_016489051.1	-4.048	7.78447e-08	probable pectinesterase/pectinesterase inhibitor 61	AT5G53370.1	62.81	0	|ATPMEPCRF, PMEPCRF | pectin methylesterase PCR fragment F | chr5:21649683-21651530 REVERSE LENGTH=587	extracellular	29.315	1.765
Homogalacturonan degradation	Methylesterases inhibitors	LOC107818643	XP_016500168.1	-5.507	7.74969e-07	probable pectinesterase/pectinesterase inhibitor 25	AT3G10720.2	58.582	0	Plant invertase/pectin methylesterase inhibitor superfamily | chr3:3354639-3357581 REVERSE LENGTH=619	extracellular	4.623	0.097
Homogalacturonan degradation	Methylesterases inhibitors	LOC107787878	XP_016464978.1	-6.111	3.12318e-08	probable pectinesterase/pectinesterase inhibitor 25	AT3G10720.2	57.143	0	Plant invertase/pectin methylesterase inhibitor superfamily | chr3:3354639-3357581 REVERSE LENGTH=619	extracellular	9.971	0.142
Homogalacturonan degradation	Polygalacturonan lyases	LOC107767876	XP_016442466.1	4.3	4.83475e-09	putative pectate lyase 2	AT1G11920.1	58.739	3.51e-133	Pectin lyase-like superfamily protein | chr1:4023667-4025097 REVERSE LENGTH=384	extracellular	0.087	1.966
Homogalacturonan degradation	Polygalacturonan lyases	LOC107814732	XP_016495669.1	1.784	0.038955	probable pectate lyase P18	AT5G63180.1	78.478	0	Pectin lyase-like superfamily protein | chr5:25341106-25343113 REVERSE LENGTH=432	extracellular	6.731	23.3
Homogalacturonan degradation	Polygalacturonan lyases	LOC107759580	XP_016433039.1	-1.416	0.00401604	'probable pectate lyase 4] [partial=3''] [exception=annotated by transcript or proteomic data'	AT3G55140.1	80	5.88e-143	Pectin lyase-like superfamily protein | chr3:20438819-20440225 FORWARD LENGTH=331	extracellular	15.682	5.807
Homogalacturonan degradation	Polygalacturonan lyases	LOC107787860	XP_016464960.1	-1.699	0.00312281	probable pectate lyase 4	AT3G55140.1	73.292	0	Pectin lyase-like superfamily protein | chr3:20438819-20440225 FORWARD LENGTH=331	extracellular	24.686	7.554
Homogalacturonan degradation	Polygalacturonan lyases	LOC107764788	XP_016438872.1	-1.835	0.0224787	probable pectate lyase 18	AT4G24780.2	86.614	0	Pectin lyase-like superfamily protein | chr4:12770631-12772227 REVERSE LENGTH=408	extracellular	31.991	8.982
Homogalacturonan degradation	Polygalacturonan lyases	LOC107828480	XP_016511288.1	-1.843	0.000212056	probable pectate lyase 18	AT4G24780.2	87.139	0	Pectin lyase-like superfamily protein | chr4:12770631-12772227 REVERSE LENGTH=408	extracellular	56.43	15.685
Homogalacturonan degradation	Polygalacturonan lyases	LOC107823132	XP_016505210.1	-2.008	0.00800647	probable pectate lyase 8	AT4G13710.1	77.349	0	Pectin lyase-like superfamily protein | chr4:7962550-7966012 FORWARD LENGTH=470	extracellular	6.604	1.627
Homogalacturonan degradation	Polygalacturonan lyases	LOC107769299	XP_016443993.1	-2.308	5.97354e-05	probable pectate lyase 12 isoform X1	AT3G53190.1	69.591	2e-173	Pectin lyase-like superfamily protein | chr3:19714171-19717537 FORWARD LENGTH=483	extracellular	4.741	0.946
Homogalacturonan degradation	Polygalacturonan lyases	LOC107778084	XP_016453759.1	-3.023	0.00203099	probable pectate lyase 13 isoform X1	AT3G54920.1	71.852	0	|PMR6 | Pectin lyase-like superfamily protein | chr3:20345311-20348477 FORWARD LENGTH=501	extracellular	4.039	0.495
Homogalacturonan degradation	Polygalacturonan lyases	LOC107825055	XP_016507376.1	-3.043	1.17845e-07	probable pectate lyase 5 isoform X1	AT5G04310.1	67.765	0	Pectin lyase-like superfamily protein | chr5:1203356-1207352 REVERSE LENGTH=518	extracellular	7.902	0.953
Homogalacturonan degradation	Polygalacturonan lyases	LOC107764355	XP_016438395.1	-3.124	0.0127101	probable pectate lyase 18	AT4G24780.2	84.935	0	Pectin lyase-like superfamily protein | chr4:12770631-12772227 REVERSE LENGTH=408	extracellular	9.019	1.034
Homogalacturonan degradation	Polygalacturonan lyases	LOC107798922	XP_016477434.1	-3.673	7.80362e-06	probable pectate lyase 12	AT3G53190.1	72.789	0	Pectin lyase-like superfamily protein | chr3:19714171-19717537 FORWARD LENGTH=483	extracellular	6.87	0.53
Homogalacturonan degradation	Polygalacturonan lyases	LOC107828150	XP_016510897.1	-3.714	8.87418e-05	probable pectate lyase 8	AT4G13710.1	79.487	0	Pectin lyase-like superfamily protein | chr4:7962550-7966012 FORWARD LENGTH=470	extracellular	61.116	4.677
Homogalacturonan degradation	Polygalacturonan lyases	LOC107785780	XP_016462638.1	-3.78	1.10764e-05	probable pectate lyase 12	AT3G53190.1	67.465	0	Pectin lyase-like superfamily protein | chr3:19714171-19717537 FORWARD LENGTH=483	extracellular	4.489	0.318
Homogalacturonan degradation	Polygalacturonan lyases	LOC107805029	XP_016484486.1	-3.951	0.000638693	probable pectate lyase 5	AT1G67750.1	85.64	0	Pectate lyase family protein | chr1:25401660-25403165 FORWARD LENGTH=408	extracellular	24.641	1.59
Homogalacturonan degradation	Polygalacturonan lyases	LOC107763389	XP_016437369.1	-4.209	1.87597e-06	probable pectate lyase 5	AT1G67750.1	85.271	0	Pectate lyase family protein | chr1:25401660-25403165 FORWARD LENGTH=408	extracellular	42.263	2.282
Homogalacturonan degradation	Polygalacturonan lyases	LOC107783470	XP_016459929.1	-4.219	6.20541e-06	probable pectate lyase 8	AT4G13710.1	77.855	0	Pectin lyase-like superfamily protein | chr4:7962550-7966012 FORWARD LENGTH=470	extracellular	65.771	3.544
Homogalacturonan degradation	Polygalacturonan lyases	LOC107786866	XP_016463851.1	-4.837	0.00652384	probable pectate lyase 8	AT3G07010.1	75.402	0	Pectin lyase-like superfamily protein | chr3:2212973-2216306 REVERSE LENGTH=416	extracellular	17.675	0.615
Homogalacturonan degradation	Polygalacturonases	LOC107799308	XP_016477891.1	8.625	1.63202e-11	polygalacturonase-like	AT3G59850.1	62.568	8.65e-167	Pectin lyase-like superfamily protein | chr3:22109343-22111566 REVERSE LENGTH=388	extracellular	0.012	7.339
Homogalacturonan degradation	Polygalacturonases	LOC107804016	XP_016483309.1	6.86	8.11459e-12	polygalacturonase-like	AT3G59850.1	61.475	1.17e-173	Pectin lyase-like superfamily protein | chr3:22109343-22111566 REVERSE LENGTH=388	extracellular	0.075	6.447
Homogalacturonan degradation	Polygalacturonases	LOC107804415	XP_016483789.1	6.49	4.70762e-07	polygalacturonase-like	AT3G07970.1	54.011	1.51e-137	|QRT2 | Pectin lyase-like superfamily protein | chr3:2541006-2543370 FORWARD LENGTH=439	extracellular	0.058	6.636
Homogalacturonan degradation	Polygalacturonases	LOC107825799	XP_016508200.1	3.772	0.00344835	polygalacturonase-like isoform X1	AT3G07970.1	53.281	1.07e-133	|QRT2 | Pectin lyase-like superfamily protein | chr3:2541006-2543370 FORWARD LENGTH=439	extracellular	0.792	10.708
Homogalacturonan degradation	Polygalacturonases	LOC107789698	XP_016467040.1	2.191	0.0222296	probable polygalacturonase	AT4G23500.1	68.519	0	Pectin lyase-like superfamily protein | chr4:12264640-12267074 FORWARD LENGTH=495	extracellular	0.53	2.29
Homogalacturonan degradation	Polygalacturonases	LOC107832369	XP_016515699.1	1.605	0.0018033	probable polygalacturonase	AT4G33440.1	66.596	0	Pectin lyase-like superfamily protein | chr4:16092020-16094732 FORWARD LENGTH=475	extracellular	2.971	8.94
Homogalacturonan degradation	Polygalacturonases	LOC107759633	XP_016433099.1	1.53	0.00115344	exopolygalacturonase-like isoform X1	AT3G57790.1	67.043	0	Pectin lyase-like superfamily protein | chr3:21405387-21407088 REVERSE LENGTH=490	extracellular	7.607	21.766
Homogalacturonan degradation	Polygalacturonases	LOC107791996	XP_016469653.1	1.112	0.018553	probable polygalacturonase isoform X2	AT3G57790.1	68.623	0	Pectin lyase-like superfamily protein | chr3:21405387-21407088 REVERSE LENGTH=490	extracellular	5.262	11.292
Homogalacturonan degradation	Polygalacturonases	LOC107778498	XP_016454253.1	-1.276	0.0449661	probable polygalacturonase At1g80170	AT1G80170.1	59.179	0	Pectin lyase-like superfamily protein | chr1:30153646-30155683 REVERSE LENGTH=444	extracellular	5.981	2.458
Homogalacturonan degradation	Polygalacturonases	LOC107761253	XP_016434946.1	-1.972	0.000116357	polygalacturonase At1g48100-like	AT1G48100.1	76.942	0	Pectin lyase-like superfamily protein | chr1:17766921-17769625 FORWARD LENGTH=475	extracellular	9.24	2.324
Homogalacturonan degradation	Polygalacturonases	LOC107779855	XP_016455841.1	-2.09	3.13614e-05	probable polygalacturonase At1g80170	AT1G80170.1	58.696	0	Pectin lyase-like superfamily protein | chr1:30153646-30155683 REVERSE LENGTH=444	extracellular	11.821	2.765
Homogalacturonan degradation	Polygalacturonases	LOC107803404	XP_016482604.1	-2.115	0.000224862	polygalacturonase 1 beta-like protein 3	AT1G70370.2	61.13	0	|PG2 | polygalacturonase 2 | chr1:26513003-26514998 REVERSE LENGTH=626	extracellular	2.105	0.482
Homogalacturonan degradation	Polygalacturonases	LOC107820175	XP_016501888.1	-2.15	1.92722e-05	polygalacturonase-1 non-catalytic subunit beta-like	AT1G70370.2	61.736	0	|PG2 | polygalacturonase 2 | chr1:26513003-26514998 REVERSE LENGTH=626	extracellular	12.509	2.804
Homogalacturonan degradation	Polygalacturonases	LOC107764241	XP_016438282.1	-2.372	0.000190334	probable polygalacturonase	AT3G16850.1	58.525	0	Pectin lyase-like superfamily protein | chr3:5748692-5750981 FORWARD LENGTH=455	extracellular	21.882	4.225
Homogalacturonan degradation	Polygalacturonases	LOC107815214	XP_016496229.1	-2.416	8.83211e-07	polygalacturonase 1 beta-like protein 3	AT1G70370.2	60.963	0	|PG2 | polygalacturonase 2 | chr1:26513003-26514998 REVERSE LENGTH=626	extracellular	4.714	0.876
Homogalacturonan degradation	Polygalacturonases	LOC107811919	XP_016492396.1	-2.531	0.000301764	probable polygalacturonase	AT3G16850.1	61.244	2.89e-179	Pectin lyase-like superfamily protein | chr3:5748692-5750981 FORWARD LENGTH=455	extracellular	15.57	2.679
Homogalacturonan degradation	Polygalacturonases	LOC107802165	XP_016481100.1	-2.601	0.0137774	polygalacturonase At1g48100-like	AT1G60590.1	70.755	0	Pectin lyase-like superfamily protein | chr1:22314426-22316867 REVERSE LENGTH=540	extracellular	40.566	6.591
Homogalacturonan degradation	Polygalacturonases	LOC107785425	XP_016462214.1	-2.61	0.000502759	polygalacturonase-like	AT2G30370.2	89.474	7.07e-34	|CHAL, EPFL6 | allergen-related | chr2:12940577-12942167 REVERSE LENGTH=156	plasma membrane	5.318	0.88
Homogalacturonan degradation	Polygalacturonases	LOC107802133	XP_016481067.1	-2.688	8.6347e-08	polygalacturonase At1g48100-like	AT1G48100.1	68.936	0	Pectin lyase-like superfamily protein | chr1:17766921-17769625 FORWARD LENGTH=475	extracellular	7.116	1.095
Homogalacturonan degradation	Polygalacturonases	LOC107776286	XP_016451650.1	-2.774	1.57766e-06	probable polygalacturonase	AT3G16850.1	61.722	1.32e-178	Pectin lyase-like superfamily protein | chr3:5748692-5750981 FORWARD LENGTH=455	extracellular	17.714	2.577
Homogalacturonan degradation	Polygalacturonases	LOC107789313	XP_016466576.1	-2.806	1.19167e-09	probable polygalacturonase	AT3G42950.1	73.904	0	Pectin lyase-like superfamily protein | chr3:15015383-15017800 FORWARD LENGTH=484	extracellular	12.066	1.712
Homogalacturonan degradation	Polygalacturonases	LOC107816298	XP_016497484.1	-2.825	6.01831e-05	probable polygalacturonase	AT4G23820.1	75.854	0	Pectin lyase-like superfamily protein | chr4:12397217-12400050 REVERSE LENGTH=444	extracellular	11.095	1.562
Homogalacturonan degradation	Polygalacturonases	LOC107820174	XP_016501887.1	-2.847	2.58207e-05	polygalacturonase-1 non-catalytic subunit beta-like	AT1G70370.2	62.839	0	|PG2 | polygalacturonase 2 | chr1:26513003-26514998 REVERSE LENGTH=626	extracellular	61.176	8.48
Homogalacturonan degradation	Polygalacturonases	LOC107819519	XP_016501118.1	-3.297	2.58632e-08	probable polygalacturonase At1g80170	AT1G23460.1	71.638	0	Pectin lyase-like superfamily protein | chr1:8327382-8329622 FORWARD LENGTH=460	extracellular	3.639	0.367
Homogalacturonan degradation	Polygalacturonases	LOC107769321	XP_016444012.1	-3.463	2.53291e-05	polygalacturonase-1 non-catalytic subunit beta-like	AT1G70370.2	64.032	0	|PG2 | polygalacturonase 2 | chr1:26513003-26514998 REVERSE LENGTH=626	extracellular	49.225	4.46
Homogalacturonan degradation	Polygalacturonases	LOC107824442	XP_016506686.1	-3.812	7.04295e-08	probable polygalacturonase isoform X1	AT3G61490.3	76.577	0	Pectin lyase-like superfamily protein | chr3:22758439-22760137 FORWARD LENGTH=476	extracellular	32.459	2.282
Homogalacturonan degradation	Polygalacturonases	LOC107777784	XP_016453410.1	-3.861	1.94577e-09	probable polygalacturonase	AT3G61490.3	76.063	0	Pectin lyase-like superfamily protein | chr3:22758439-22760137 FORWARD LENGTH=476	extracellular	53.358	3.629
Homogalacturonan degradation	Polygalacturonases	LOC107770152	XP_016444909.1	-4.302	2.67114e-17	probable polygalacturonase	AT4G23500.1	75.682	0	Pectin lyase-like superfamily protein | chr4:12264640-12267074 FORWARD LENGTH=495	extracellular	61.678	3.093
Homogalacturonan degradation	Polygalacturonases	LOC107813010	XP_016493696.1	-4.641	1.08219e-15	probable polygalacturonase At1g80170	AT1G23460.1	71.638	0	Pectin lyase-like superfamily protein | chr1:8327382-8329622 FORWARD LENGTH=460	extracellular	7.287	0.29
Homogalacturonan degradation	Polygalacturonases	LOC107826279	XP_016508730.1	-4.694	3.17402e-14	probable polygalacturonase	AT4G23500.1	74.773	0	Pectin lyase-like superfamily protein | chr4:12264640-12267074 FORWARD LENGTH=495	extracellular	39.127	1.494
Homogalacturonan degradation	Polygalacturonases	LOC107779724	XP_016455688.1	-6.089	1.40502e-08	probable polygalacturonase At1g80170	AT1G80170.1	53.269	1.57e-158	Pectin lyase-like superfamily protein | chr1:30153646-30155683 REVERSE LENGTH=444	extracellular	0.945	0.012
Homogalacturonan degradation	Polygalacturonases	LOC107828316	XP_016511081.1	-6.797	3.43925e-14	probable polygalacturonase At1g80170	AT1G23460.1	71.788	0	Pectin lyase-like superfamily protein | chr1:8327382-8329622 FORWARD LENGTH=460	extracellular	2.138	0.018
Homogalacturonan degradation	Polygalacturonases	LOC107789394	XP_016466674.1	-8.575	2.8754e-40	probable polygalacturonase At1g80170	AT1G23460.1	71.537	0	Pectin lyase-like superfamily protein | chr1:8327382-8329622 FORWARD LENGTH=460	extracellular	35.267	0.085
Homogalacturonan degradation	Polygalacturonases inhibitors	LOC107786571	XP_016463555.1	2.639	1.88456e-09	polygalacturonase inhibitor 2-like	AT5G06870.1	57.282	8.93e-110	|PGIP2, ATPGIP2 | polygalacturonase inhibiting protein 2 | chr5:2133941-2135016 FORWARD LENGTH=330	extracellular	5.226	32.513
Homogalacturonan degradation	Polygalacturonases inhibitors	LOC107799852	XP_016478478.1	2.417	2.55119e-07	polygalacturonase inhibitor-like	AT5G06860.1	65.359	1.23e-144	|PGIP1, ATPGIP1 | polygalacturonase inhibiting protein 1 | chr5:2132373-2133434 FORWARD LENGTH=330	extracellular	17.022	89.645
Homogalacturonan degradation	Polygalacturonases inhibitors	LOC107796427	XP_016474670.1	2.007	0.00208927	polygalacturonase inhibitor-like	AT5G06860.1	52.104	1.23e-102	|PGIP1, ATPGIP1 | polygalacturonase inhibiting protein 1 | chr5:2132373-2133434 FORWARD LENGTH=330	extracellular	1.03	4.011
Homogalacturonan degradation	Polygalacturonases inhibitors	LOC107817845	XP_016499220.1	-2.624	0.000411087	polygalacturonase inhibitor-like	AT5G06860.1	62.951	2.41e-137	|PGIP1, ATPGIP1 | polygalacturonase inhibiting protein 1 | chr5:2132373-2133434 FORWARD LENGTH=330	extracellular	4.634	0.749
Homogalacturonan synthesis	Galacturonosyltarnsferase	LOC107788719	XP_016465906.1	4.975	2.32172e-07	probable galacturonosyltransferase-like 10	AT3G28340.1	68.902	8.82e-173	|GATL10 | galacturonosyltransferase-like 10 | chr3:10589396-10590493 REVERSE LENGTH=365	endoplasmic reticulum	0.778	24.673
Homogalacturonan synthesis	Galacturonosyltarnsferase	LOC107766320	XP_016440568.1	4.645	1.19248e-05	probable galacturonosyltransferase-like 10	AT3G28340.1	68.902	2.05e-173	|GATL10 | galacturonosyltransferase-like 10 | chr3:10589396-10590493 REVERSE LENGTH=365	endoplasmic reticulum	0.553	14.058
Homogalacturonan synthesis	Galacturonosyltarnsferase	LOC107814676	XP_016495611.1	2.009	0.00595623	probable galacturonosyltransferase-like 9	AT1G70090.2	75.882	0	|GATL9, LGT8 | glucosyl transferase family 8 | chr1:26400927-26402099 FORWARD LENGTH=390	extracellular	2.596	10.288
Homogalacturonan synthesis	Galacturonosyltarnsferase	LOC107785217	XP_016461949.1	1.104	0.0157865	probable galacturonosyltransferase 13 isoform X1	AT3G01040.1	84.436	0	|GAUT13 | galacturonosyltransferase 13 | chr3:9392-11979 FORWARD LENGTH=533	plasma membrane,endoplasmic reticulum	9.968	21.224
Homogalacturonan synthesis	Galacturonosyltarnsferase	LOC107791445	XP_016469039.1	-1.222	0.033357	probable galacturonosyltransferase 10	AT2G20810.1	79.143	0	|GAUT10, LGT4 | galacturonosyltransferase 10 | chr2:8957927-8959610 FORWARD LENGTH=536	golgi	9.758	4.163
Homogalacturonan synthesis	Galacturonosyltarnsferase	LOC107777433	XP_016452927.1	-1.269	0.00974641	probable galacturonosyltransferase 4 isoform X1	AT5G47780.1	76.639	0	|GAUT4 | galacturonosyltransferase 4 | chr5:19347991-19350517 FORWARD LENGTH=616	golgi	28.707	11.832
Homogalacturonan synthesis	Galacturonosyltarnsferase	LOC107806833	XP_016486573.1	-1.551	0.000572546	probable galacturonosyltransferase 15 isoform X1	AT3G58790.1	58.364	0	|GAUT15 | galacturonosyltransferase 15 | chr3:21742455-21745972 REVERSE LENGTH=540	plasma membrane	7.881	2.666
Homogalacturonan synthesis	Galacturonosyltarnsferase	LOC107811136	XP_016491503.1	-1.624	0.00709207	probable galacturonosyltransferase-like 7	AT3G62660.1	60.227	2.05e-147	|GATL7 | galacturonosyltransferase-like 7 | chr3:23173419-23174504 FORWARD LENGTH=361	golgi	1.413	0.449
Homogalacturonan synthesis	Galacturonosyltarnsferase	LOC107806026	XP_016485625.1	-1.855	4.77181e-06	'galacturonosyltransferase 8-like] [partial=3'''	AT3G25140.1	88.274	0	|GAUT8, QUA1 | Nucleotide-diphospho-sugar transferases superfamily protein | chr3:9154748-9156642 FORWARD LENGTH=559	mitochondrion,golgi	44.132	12.114
Homogalacturonan synthesis	Galacturonosyltarnsferase	LOC107804064	XP_016483370.1	-2.002	1.18914e-05	polygalacturonate 4-alpha-galacturonosyltransferase-like	AT3G61130.1	71.033	0	|GAUT1, LGT1 | galacturonosyltransferase 1 | chr3:22622399-22625514 FORWARD LENGTH=673	golgi	6.605	1.636
Homogalacturonan synthesis	Galacturonosyltarnsferase	LOC107788585	XP_016465753.1	-2.032	0.00108888	probable galacturonosyltransferase-like 3 isoform X1	AT1G13250.1	69.659	5.3e-159	|GATL3 | galacturonosyltransferase-like 3 | chr1:4528965-4530002 REVERSE LENGTH=345	golgi	9	2.18
Homogalacturonan synthesis	Galacturonosyltarnsferase	LOC107802723	XP_016481760.1	-2.333	1.03776e-05	probable galacturonosyltransferase-like 1	AT1G19300.1	77.341	1.54e-168	|GATL1, PARVUS, GLZ1, ATGATL1 | Nucleotide-diphospho-sugar transferases superfamily protein | chr1:6671451-6672506 REVERSE LENGTH=351	endoplasmic reticulum	11.031	2.172
Homogalacturonan synthesis	Galacturonosyltarnsferase	LOC107760508	XP_016434049.1	-2.607	1.39304e-06	probable galacturonosyltransferase-like 3 isoform X1	AT1G13250.1	68.769	4.23e-161	|GATL3 | galacturonosyltransferase-like 3 | chr1:4528965-4530002 REVERSE LENGTH=345	golgi	10.24	1.672
Homogalacturonan synthesis	Galacturonosyltarnsferase	LOC107771120	XP_016445931.1	-2.611	4.97496e-06	probable galacturonosyltransferase-like 7	AT3G62660.1	81.894	0	|GATL7 | galacturonosyltransferase-like 7 | chr3:23173419-23174504 FORWARD LENGTH=361	golgi	6.162	1.004
Homogalacturonan synthesis	Galacturonosyltarnsferase	LOC107781212	XP_016457371.1	-2.755	2.51134e-08	probable galacturonosyltransferase-like 7	AT3G62660.1	80.501	0	|GATL7 | galacturonosyltransferase-like 7 | chr3:23173419-23174504 FORWARD LENGTH=361	golgi	15.762	2.315
Homogalacturonan synthesis	Galacturonosyltarnsferase	LOC107771849	XP_016446790.1	-4.048	1.76493e-17	probable galacturonosyltransferase-like 1	AT3G50760.1	74.214	1.41e-171	|GATL2 | galacturonosyltransferase-like 2 | chr3:18868074-18869099 FORWARD LENGTH=341	extracellular,endoplasmic reticulum	18.95	1.135
Homogalacturonan synthesis	Galacturonosyltarnsferase	LOC107832564	XP_016515911.1	-6.12	2.61008e-23	probable galacturonosyltransferase 12	AT5G54690.1	77.196	0	|GAUT12, LGT6, IRX8 | galacturonosyltransferase 12 | chr5:22219435-22221769 REVERSE LENGTH=535	golgi	26.642	0.375
Homogalacturonan synthesis	Galacturonosyltarnsferase	LOC107815715	XP_016496817.1	-6.431	6.79476e-13	probable galacturonosyltransferase-like 1	AT3G50760.1	70.213	1.61e-163	|GATL2 | galacturonosyltransferase-like 2 | chr3:18868074-18869099 FORWARD LENGTH=341	extracellular,endoplasmic reticulum	3.785	0.037
Homogalacturonan synthesis	Galacturonosyltarnsferase	LOC107780375	XP_016456384.1	-6.898	3.74806e-29	probable galacturonosyltransferase 12	AT5G54690.1	77.009	0	|GAUT12, LGT6, IRX8 | galacturonosyltransferase 12 | chr5:22219435-22221769 REVERSE LENGTH=535	golgi	25.752	0.208
Homogalacturonan synthesis	Galacturonosyltarnsferase	LOC107797428	XP_016475812.1	-10.08	1.18344e-17	probable galacturonosyltransferase-like 1	AT3G50760.1	65.738	9.95e-163	|GATL2 | galacturonosyltransferase-like 2 | chr3:18868074-18869099 FORWARD LENGTH=341	extracellular,endoplasmic reticulum	4.08	0
Homogalacturonan synthesis	Methyltransferase	LOC107831723	XP_016515005.1	-1.53	0.000228066	probable pectin methyltransferase QUA2	AT1G78240.2	69.094	0	|TSD2, QUA2 | S-adenosyl-L-methionine-dependent methyltransferases superfamily protein | chr1:29433173-29435815 REVERSE LENGTH=684	golgi	21.689	7.463
Rhamnogalacturonan degradation	Beta-galactosidases	LOC107812610	XP_016493241.1	3.119	1.97888e-08	beta-galactosidase-like	AT4G26140.1	71.023	0	|BGAL12 | beta-galactosidase 12 | chr4:13243219-13247823 REVERSE LENGTH=728	endoplasmic reticulum	8.61	74.198
Rhamnogalacturonan degradation	Beta-galactosidases	LOC107779266	XP_016455146.1	3.052	7.72781e-08	beta-galactosidase-like	AT3G13750.1	79.141	0	|BGAL1 | beta galactosidase 1 | chr3:4511192-4515756 FORWARD LENGTH=847	extracellular	27.16	223.144
Rhamnogalacturonan degradation	Beta-galactosidases	LOC107778191	XP_016453890.1	2.823	1.25707e-05	beta-galactosidase-like	AT3G13750.1	73.039	0	|BGAL1 | beta galactosidase 1 | chr3:4511192-4515756 FORWARD LENGTH=847	extracellular	20.459	143.207
Rhamnogalacturonan degradation	Beta-galactosidases	LOC107762980	XP_016436867.1	2.649	1.44851e-05	beta-galactosidase-like	AT3G13750.1	79.07	0	|BGAL1 | beta galactosidase 1 | chr3:4511192-4515756 FORWARD LENGTH=847	extracellular	24.365	150.819
Rhamnogalacturonan degradation	Beta-galactosidases	LOC107800119	XP_016478752.1	-1.583	0.00477211	'beta-galactosidase 8-like] [partial=3'''	AT2G28470.2	71.698	0	|BGAL8 | beta-galactosidase 8 | chr2:12169047-12173146 REVERSE LENGTH=846	extracellular	21.823	7.275
Rhamnogalacturonan degradation	Beta-galactosidases	LOC107759998	XP_016433505.1	-1.697	0.0310523	'beta-galactosidase-like] [partial=3'''	AT3G13750.1	69.828	0	|BGAL1 | beta galactosidase 1 | chr3:4511192-4515756 FORWARD LENGTH=847	extracellular	0.779	0.242
Rhamnogalacturonan degradation	Beta-galactosidases	LOC107791267	XP_016468781.1	-2.123	1.59494e-05	beta-galactosidase	AT3G13750.1	79.07	0	|BGAL1 | beta galactosidase 1 | chr3:4511192-4515756 FORWARD LENGTH=847	extracellular	9.667	2.21
Rhamnogalacturonan degradation	Beta-galactosidases	LOC107766569	XP_016440858.1	-2.517	0.000334078	beta-galactosidase-like	AT3G13750.1	70.049	0	|BGAL1 | beta galactosidase 1 | chr3:4511192-4515756 FORWARD LENGTH=847	extracellular	0.714	0.121
Rhamnogalacturonan degradation	Beta-galactosidases	LOC107795322	XP_016473423.1	-2.858	2.49756e-09	beta-galactosidase 3-like	AT4G36360.1	76.275	0	|BGAL3 | beta-galactosidase 3 | chr4:17176840-17181143 REVERSE LENGTH=856	extracellular	32.2	4.42
Rhamnogalacturonan degradation	Beta-galactosidases	LOC107771930	XP_016446878.1	-3.095	1.56764e-06	beta-galactosidase 3-like	AT4G36360.1	76.786	0	|BGAL3 | beta-galactosidase 3 | chr4:17176840-17181143 REVERSE LENGTH=856	extracellular	47.301	5.538
Rhamnogalacturonan degradation	Beta-galactosidases	LOC107818278	XP_016499751.1	-3.472	1.42743e-10	beta-galactosidase 16-like isoform X1	AT1G77410.1	65.14	0	|BGAL16 | beta-galactosidase 16 | chr1:29088771-29093148 REVERSE LENGTH=815	extracellular	3.862	0.343
Rhamnogalacturonan degradation	Beta-galactosidases	LOC107815370	XP_016496424.1	-4.137	7.34147e-07	beta-galactosidase 10-like	AT5G63810.1	68.587	0	|BGAL10 | beta-galactosidase 10 | chr5:25537242-25541315 FORWARD LENGTH=741	extracellular	36.952	2.1
Rhamnogalacturonan degradation	Beta-galactosidases	LOC107800716	XP_016479426.1	-4.211	3.68421e-10	beta-galactosidase-like	AT3G13750.1	70.833	0	|BGAL1 | beta galactosidase 1 | chr3:4511192-4515756 FORWARD LENGTH=847	extracellular	2.069	0.109
Rhamnogalacturonan degradation	Beta-galactosidases	LOC107772517	XP_016447504.1	-4.983	2.76925e-08	'beta-galactosidase 16-like] [partial=3'''	AT1G77410.1	58.883	2.49e-76	|BGAL16 | beta-galactosidase 16 | chr1:29088771-29093148 REVERSE LENGTH=815	extracellular	2.289	0.058
Rhamnogalacturonan degradation	Beta-galactosidases	LOC107805615	XP_016485166.1	-5.62	1.76973e-08	'beta-galactosidase 16-like] [partial=5'''	AT1G77410.1	57.188	6.01e-115	|BGAL16 | beta-galactosidase 16 | chr1:29088771-29093148 REVERSE LENGTH=815	extracellular	0.989	0.014
Rhamnogalacturonan degradation	Beta-galactosidases	LOC107760686	XP_016434263.1	-5.896	5.89383e-16	beta-galactosidase 16-like	AT1G77410.1	65	0	|BGAL16 | beta-galactosidase 16 | chr1:29088771-29093148 REVERSE LENGTH=815	extracellular	2.755	0.044
Rhamnogalacturonan degradation	Beta-galactosidases	LOC107775343	XP_016450559.1	-8.93	4.45538e-13	'beta-galactosidase 6-like] [partial=3'''	AT5G63800.1	68.03	1.27e-132	|MUM2, BGAL6 | Glycosyl hydrolase family 35 protein | chr5:25530323-25535678 FORWARD LENGTH=718	extracellular	2.81	0
Rhamnogalacturonan degradation	Rhamnogalacturonate lyases	LOC107816998	XP_016498250.1	13.039	7.02665e-36	rhamnogalacturonate lyase-like	AT1G09910.1	55.892	0	Rhamnogalacturonate lyase family protein | chr1:3220151-3224451 REVERSE LENGTH=675	extracellular	0	15.817
Rhamnogalacturonan degradation	Rhamnogalacturonate lyases	LOC107760147	XP_016433647.1	11.47	4.8902e-22	rhamnogalacturonate lyase B-like	AT1G09910.1	57.211	0	Rhamnogalacturonate lyase family protein | chr1:3220151-3224451 REVERSE LENGTH=675	extracellular	0	5.261
Rhamnogalacturonan degradation	Rhamnogalacturonate lyases	LOC107814403	XP_016495300.1	-1.962	0.000625593	rhamnogalacturonate lyase-like isoform X1	AT1G09910.1	67.033	0	Rhamnogalacturonate lyase family protein | chr1:3220151-3224451 REVERSE LENGTH=675	extracellular	4.336	1.109
Rhamnogalacturonan degradation	Rhamnogalacturonate lyases	LOC107790311	XP_016467713.1	-2.258	0.000739563	rhamnogalacturonate lyase-like isoform X1	AT1G09910.1	67.033	0	Rhamnogalacturonate lyase family protein | chr1:3220151-3224451 REVERSE LENGTH=675	extracellular	3.939	0.822
Rhamnogalacturonan degradation	Rhamnogalacturonate lyases	LOC107823599	XP_016505776.1	-3.455	2.70641e-05	'uncharacterized protein LOC107823599] [partial=3'''	AT2G22620.1	54.73	4.1e-41	Rhamnogalacturonate lyase family protein | chr2:9604902-9610156 REVERSE LENGTH=677	extracellular	1.829	0.163
Rhamnogalacturonan degradation	Rhamnogalacturonate lyases	LOC107831685	XP_016514954.1	-3.889	1.59778e-11	probable rhamnogalacturonate lyase B	AT1G09890.1	69.504	0	Rhamnogalacturonate lyase family protein | chr1:3214237-3217386 REVERSE LENGTH=617	extracellular	5.806	0.388
Rhamnogalacturonan degradation	Rhamnogalacturonate lyases	LOC107816999	XP_016498251.1	-4.28	1.10318e-07	probable rhamnogalacturonate lyase B	AT2G22620.2	59.948	1.04e-165	Rhamnogalacturonate lyase family protein | chr2:9604902-9610156 REVERSE LENGTH=597	extracellular	1.548	0.078
Rhamnogalacturonan degradation	Rhamnogalacturonate lyases	LOC107773856	XP_016448768.1	-4.63	2.11733e-07	probable rhamnogalacturonate lyase B	AT2G22620.1	55.577	0	Rhamnogalacturonate lyase family protein | chr2:9604902-9610156 REVERSE LENGTH=677	extracellular	0.81	0.031
Rhamnogalacturonan degradation	Rhamnogalacturonate lyases	LOC107790313	XP_016467717.1	-5.284	4.50118e-08	probable rhamnogalacturonate lyase B isoform X1	AT1G09890.1	68.548	0	Rhamnogalacturonate lyase family protein | chr1:3214237-3217386 REVERSE LENGTH=617	extracellular	3.434	0.084
Rhamnogalacturonan degradation	Rhamnogalacturonate lyases	LOC107831686	XP_016514955.1	-5.466	3.71325e-05	probable rhamnogalacturonate lyase B	AT1G09890.1	64.263	0	Rhamnogalacturonate lyase family protein | chr1:3214237-3217386 REVERSE LENGTH=617	extracellular	6.481	0.144
Rhamnogalacturonan degradation	Rhamnogalacturonate lyases	LOC107778218	XP_016453916.1	-8.666	2.02173e-07	probable rhamnogalacturonate lyase B isoform X1	AT1G09890.1	63.328	0	Rhamnogalacturonate lyase family protein | chr1:3214237-3217386 REVERSE LENGTH=617	extracellular	0.801	0
Rhamnogalacturonan degradation	Rhamnogalacturonate lyases	LOC107815910	XP_016497048.1	-8.958	1.74563e-10	probable rhamnogalacturonate lyase B	AT2G22620.1	62.633	0	Rhamnogalacturonate lyase family protein | chr2:9604902-9610156 REVERSE LENGTH=677	extracellular	1.412	0
Rhamnogalacturonan synthesis	Galactosyltransferases	LOC107829552	XP_016512487.1	-1.388	0.00115264	galacturonosyltransferase 8-like	AT3G25140.1	87.01	0	|GAUT8, QUA1 | Nucleotide-diphospho-sugar transferases superfamily protein | chr3:9154748-9156642 FORWARD LENGTH=559	mitochondrion,golgi	45.975	17.435
Rhamnogalacturonan synthesis	Galactosyltransferases	LOC107770814	XP_016445630.1	-2.309	1.54818e-05	galactan beta-1,4-galactosyltransferase GALS3-like	AT4G20170.1	60.4	0	Domain of unknown function (DUF23) | chr4:10896810-10898794 FORWARD LENGTH=504	vacuole	10.431	2.094
Rhamnogalacturonan synthesis	Galactosyltransferases	LOC107815199	XP_016496211.1	-2.784	0.000122273	galactan beta-1,4-galactosyltransferase GALS1-like	AT2G33570.1	68.283	0	Domain of unknown function (DUF23) | chr2:14217361-14219043 FORWARD LENGTH=496	extracellular	6.201	0.898
Rhamnogalacturonan synthesis	Galactosyltransferases	LOC107801752	XP_016480620.1	-3.031	8.2489e-06	galactan beta-1,4-galactosyltransferase GALS3-like	AT4G20170.1	59.684	0	Domain of unknown function (DUF23) | chr4:10896810-10898794 FORWARD LENGTH=504	vacuole	9.251	1.124
Rhamnogalacturonan synthesis	Galactosyltransferases	LOC107812736	XP_016493382.1	-4.119	1.17789e-12	galactan beta-1,4-galactosyltransferase GALS3-like	AT5G44670.1	56.084	0	Domain of unknown function (DUF23) | chr5:18019209-18021266 REVERSE LENGTH=519	vacuole,plasma membrane	15.067	0.859
Rhamnogalacturonan synthesis	Galactosyltransferases	LOC107804857	XP_016484280.1	-4.34	6.05136e-12	galactan beta-1,4-galactosyltransferase GALS3-like	AT5G44670.1	57.588	0	Domain of unknown function (DUF23) | chr5:18019209-18021266 REVERSE LENGTH=519	vacuole,plasma membrane	7.273	0.355
Rhamnogalacturonan synthesis	Other	LOC107818021	XP_016499415.1	2.481	0.00128284	uncharacterized protein At1g04910-like	AT2G37980.1	65.493	0	O-fucosyltransferase family protein | chr2:15894162-15897452 REVERSE LENGTH=638	plastid	2.097	11.437
Rhamnogalacturonan synthesis	Other	LOC107794110	XP_016472059.1	2.307	0.0232568	uncharacterized protein At1g04910-like	AT2G37980.1	66.312	0	O-fucosyltransferase family protein | chr2:15894162-15897452 REVERSE LENGTH=638	plastid	1.295	6.227
Rhamnogalacturonan synthesis	Other	LOC107791119	XP_016468604.1	2.051	0.00159835	uncharacterized protein LOC107791119	AT3G05320.1	59.243	3.02e-175	O-fucosyltransferase family protein | chr3:1513558-1514895 REVERSE LENGTH=445	plastid	1.964	8.009
Rhamnogalacturonan synthesis	Other	LOC107828082	XP_016510815.1	-1.296	0.0129626	uncharacterized protein At1g04910-like	AT3G21190.1	59.953	0	O-fucosyltransferase family protein | chr3:7432579-7434543 REVERSE LENGTH=422	golgi	10.143	4.11
Rhamnogalacturonan synthesis	Other	LOC107770415	XP_016445208.1	-1.503	0.0012391	uncharacterized protein At1g04910-like	AT4G16650.1	72.192	0	O-fucosyltransferase family protein | chr4:9372727-9375910 FORWARD LENGTH=549	golgi	11.527	4.044
Rhamnogalacturonan synthesis	Other	LOC107823480	XP_016505607.1	-1.514	0.000993487	uncharacterized protein At1g04910-like	AT3G21190.1	60.9	0	O-fucosyltransferase family protein | chr3:7432579-7434543 REVERSE LENGTH=422	golgi	97.295	33.933
Rhamnogalacturonan synthesis	Other	LOC107763383	XP_016437361.1	-1.71	0.000331786	uncharacterized protein At1g04910-like	AT1G35510.1	69.877	0	O-fucosyltransferase family protein | chr1:13071486-13074675 FORWARD LENGTH=568	mitochondrion	6.082	1.846
Rhamnogalacturonan synthesis	Other	LOC107829223	XP_016512178.1	-1.866	0.02333	'uncharacterized protein At1g04910-like] [partial=3'''	AT4G24530.1	72.823	0	O-fucosyltransferase family protein | chr4:12667424-12669713 REVERSE LENGTH=519	mitochondrion,golgi	5.19	1.414
Rhamnogalacturonan synthesis	Other	LOC107789359	XP_016466643.1	-1.887	0.00191369	uncharacterized protein At1g04910-like	AT1G38131.1	59.363	0	O-fucosyltransferase family protein | chr1:14293392-14296020 REVERSE LENGTH=589	plasma membrane	2.501	0.675
Rhamnogalacturonan synthesis	Other	LOC107816476	XP_016497686.1	-1.9	0.00197264	uncharacterized protein At1g04910-like	AT5G65470.1	76.824	0	O-fucosyltransferase family protein | chr5:26172432-26174904 FORWARD LENGTH=504	plasma membrane,endoplasmic reticulum	2.064	0.549
Rhamnogalacturonan synthesis	Other	LOC107769352	XP_016444050.1	-2.158	0.0197281	uncharacterized protein At1g04910-like	AT2G44500.1	70.334	0	O-fucosyltransferase family protein | chr2:18374447-18376435 FORWARD LENGTH=573	plastid	4.741	1.06
Rhamnogalacturonan synthesis	Other	LOC107785587	XP_016462413.1	-2.169	1.98605e-06	uncharacterized protein At1g04910-like isoform X1	AT4G24530.1	71.6	0	O-fucosyltransferase family protein | chr4:12667424-12669713 REVERSE LENGTH=519	mitochondrion,golgi	129.811	28.747
Rhamnogalacturonan synthesis	Other	LOC107826652	XP_016509139.1	-2.508	7.96389e-05	uncharacterized protein At1g04910-like	AT1G20550.1	74.299	0	O-fucosyltransferase family protein | chr1:7115485-7117936 REVERSE LENGTH=564	golgi,endoplasmic reticulum	2.842	0.494
Rhamnogalacturonan synthesis	Other	LOC107797486	XP_016475872.1	-2.545	0.000102108	uncharacterized protein At1g04910-like	AT3G21190.1	59.716	0	O-fucosyltransferase family protein | chr3:7432579-7434543 REVERSE LENGTH=422	golgi	6.886	1.173
Rhamnogalacturonan synthesis	Other	LOC107791220	XP_016468723.1	-2.681	1.03852e-10	uncharacterized protein At1g04910-like isoform X1	AT4G24530.1	71.4	0	O-fucosyltransferase family protein | chr4:12667424-12669713 REVERSE LENGTH=519	mitochondrion,golgi	147.124	22.776
Rhamnogalacturonan synthesis	Other	LOC107828336	XP_016511108.1	-3.456	0.00293974	uncharacterized protein At1g04910-like isoform X1	AT1G22460.1	61.667	0	O-fucosyltransferase family protein | chr1:7927530-7930351 REVERSE LENGTH=565	endoplasmic reticulum	1.497	0.13
Rhamnogalacturonan synthesis	Other	LOC107804424	XP_016483805.1	-6.227	8.58062e-22	uncharacterized protein At1g04910-like isoform X1	AT1G29200.2	59.429	0	O-fucosyltransferase family protein | chr1:10208002-10210488 FORWARD LENGTH=611	golgi	12.453	0.165
Rhamnogalacturonan synthesis	Rhamnosyltransferases	LOC107795261	XP_016473343.1	-1.044	0.0279649	uncharacterized protein At1g04910-like	AT5G15740.1	73.045	0	Rhamnogalacturonan I rhamnosyltransferase 1	golgi	9.844	4.746
Rhamnogalacturonan synthesis	Rhamnosyltransferases	LOC107788289	XP_016465451.1	-1.226	0.00657663	uncharacterized protein At1g04910-like	AT5G15740.1	74.428	0	Rhamnogalacturonan I rhamnosyltransferase 1	golgi	11.046	4.681
Rhamnogalacturonan synthesis	Rhamnosyltransferases	LOC107808717	XP_016488745.1	-1.243	0.0486826	uncharacterized protein At1g04910-like	AT5G15740.1	73.9	0	Rhamnogalacturonan I rhamnosyltransferase 1	golgi	65.691	27.383
Rhamnogalacturonan synthesis	Rhamnosyltransferases	LOC107829991	XP_016512950.1	-1.512	0.0064206	uncharacterized protein At1g04910-like	AT5G15740.1	69.286	9.76e-66	Rhamnogalacturonan I rhamnosyltransferase 1	golgi	24.825	8.585
Rhamnogalacturonan synthesis	Rhamnosyltransferases	LOC107796158	XP_016474386.1	-1.929	1.694e-05	uncharacterized protein At1g04910-like	AT5G15740.1	74.844	0	Rhamnogalacturonan I rhamnosyltransferase 1	golgi	10.108	2.636
Rhamnogalacturonan synthesis	Rhamnosyltransferases	LOC107819461	XP_016501050.1	-2.078	0.00641551	putative UDP-rhamnose:rhamnosyltransferase 1	AT2G22590.1	52.258	1.07e-167	UDP-Glycosyltransferase superfamily protein | chr2:9593012-9594424 FORWARD LENGTH=470	cytosol	1.046	0.25
Lignin synthesis	Beta-glucosidases	LOC107831236	XP_016514472.1	8.966	1.17605e-26	beta-glucosidase 12-like	AT2G44480.1	55.23	0	|BGLU17 | beta glucosidase 17 | chr2:18359780-18363001 FORWARD LENGTH=517	vacuole	0.196	102.548
Lignin synthesis	Beta-glucosidases	LOC107761638	XP_016435367.1	8.696	3.61551e-29	'beta-glucosidase 12-like] [frame=3] [partial=5'''	AT5G44640.1	52.568	1.72e-123	|BGLU13 | beta glucosidase 13 | chr5:18011146-18012669 FORWARD LENGTH=507	vacuole	0.237	100.553
Lignin synthesis	Beta-glucosidases	LOC107803924	XP_016483200.1	5.802	1.43985e-12	beta-glucosidase 12-like isoform X1	AT2G44480.1	55.208	0	|BGLU17 | beta glucosidase 17 | chr2:18359780-18363001 FORWARD LENGTH=517	vacuole	0.107	5.485
Lignin synthesis	Beta-glucosidases	LOC107830730	XP_016513848.1	4.137	2.69213e-18	beta-glucosidase 18-like	AT1G61820.1	54.89	0	|BGLU46 | beta glucosidase 46 | chr1:22835452-22838444 FORWARD LENGTH=516	extracellular	3.676	64.478
Lignin synthesis	Beta-glucosidases	LOC107813087	XP_016493785.1	2.562	4.2171e-08	beta-glucosidase 18-like isoform X1	AT1G61820.1	53.831	0	|BGLU46 | beta glucosidase 46 | chr1:22835452-22838444 FORWARD LENGTH=516	extracellular	5.617	33.008
Lignin synthesis	Beta-glucosidases	LOC107811992	XP_016492483.1	2.214	3.44351e-06	beta-glucosidase 44-like	AT3G18080.1	74.642	0	|BGLU44 | B-S glucosidase 44 | chr3:6191586-6194124 FORWARD LENGTH=512	extracellular	24.326	112.572
Lignin synthesis	Beta-glucosidases	LOC107795363	XP_016473471.1	-1.552	0.0458403	beta-glucosidase 13-like isoform X1	AT2G44480.1	57.62	0	|BGLU17 | beta glucosidase 17 | chr2:18359780-18363001 FORWARD LENGTH=517	vacuole	146.09	49.957
Lignin synthesis	Beta-glucosidases	LOC107798023	XP_016476436.1	-2.217	0.0104125	beta-glucosidase 40-like	AT1G26560.1	72.521	0	|BGLU40 | beta glucosidase 40 | chr1:9178513-9181726 FORWARD LENGTH=510	vacuole	11.825	2.546
Lignin synthesis	Beta-glucosidases	LOC107777928	XP_016453584.1	-2.864	1.95751e-08	putative beta-glucosidase 41 isoform X1	AT5G54570.1	73.651	0	|BGLU41 | beta glucosidase 41 | chr5:22167636-22170235 REVERSE LENGTH=535	extracellular	6.552	0.893
Lignin synthesis	Beta-glucosidases	LOC107816558	XP_016497770.1	-3.021	8.80033e-05	beta-glucosidase 40-like	AT1G26560.1	72.521	0	|BGLU40 | beta glucosidase 40 | chr1:9178513-9181726 FORWARD LENGTH=510	vacuole	14.194	1.747
Lignin synthesis	Beta-glucosidases	LOC107774389	XP_016449386.1	-3.37	2.46932e-10	beta-glucosidase 12-like	AT2G44480.1	52.183	5.89e-180	|BGLU17 | beta glucosidase 17 | chr2:18359780-18363001 FORWARD LENGTH=517	vacuole	17.358	1.662
Lignin synthesis	Beta-glucosidases	LOC107832842	XP_016516223.1	-3.626	1.7344e-05	beta-glucosidase 18-like	AT4G21760.1	53.802	0	|BGLU47 | beta-glucosidase 47 | chr4:11561229-11563871 FORWARD LENGTH=535	vacuole	1.505	0.116
Lignin synthesis	Beta-glucosidases	LOC107790445	XP_016467857.1	-4.555	0.00207655	beta-glucosidase 44-like	AT3G18080.1	72.973	0	|BGLU44 | B-S glucosidase 44 | chr3:6191586-6194124 FORWARD LENGTH=512	extracellular	11.552	0.491
Lignin synthesis	Beta-glucosidases	LOC107830168	XP_016513131.1	-6.729	4.19156e-18	beta-glucosidase 44-like	AT3G18080.1	73.181	0	|BGLU44 | B-S glucosidase 44 | chr3:6191586-6194124 FORWARD LENGTH=512	extracellular	5.268	0.044
Lignin synthesis	Laccases	LOC107830713	XP_016513833.1	11.923	4.9887e-46	laccase-14-like	AT5G09360.1	54.212	0	|LAC14 | laccase 14 | chr5:2906426-2908658 REVERSE LENGTH=569	extracellular	0.075	269.739
Lignin synthesis	Laccases	LOC107818683	XP_016500206.1	10.607	4.00409e-19	laccase-7-like	AT3G09220.1	65.666	0	|LAC7 | laccase 7 | chr3:2827434-2830477 REVERSE LENGTH=567	extracellular	0	3.519
Lignin synthesis	Laccases	LOC107784916	XP_016461599.1	10.397	3.00799e-18	laccase-14-like	AT5G09360.1	52.715	0	|LAC14 | laccase 14 | chr5:2906426-2908658 REVERSE LENGTH=569	extracellular	0.32	401.564
Lignin synthesis	Laccases	LOC107792673	XP_016470396.1	9.314	3.78808e-12	laccase-7-like	AT3G09220.1	66.041	0	|LAC7 | laccase 7 | chr3:2827434-2830477 REVERSE LENGTH=567	extracellular	0	1.433
Lignin synthesis	Laccases	LOC107797193	XP_016475541.1	1.433	0.00614916	'laccase-4-like] [partial=5'''	AT2G38080.1	65.868	9.77e-148	|IRX12, LAC4, ATLMCO4, LMCO4 | Laccase/Diphenol oxidase family protein | chr2:15934540-15937352 FORWARD LENGTH=558	extracellular	2.662	7.12
Lignin synthesis	Laccases	LOC107790401	XP_016467813.1	-1.813	0.011757	laccase-6-like	AT2G46570.1	67.712	0	|LAC6 | laccase 6 | chr2:19126872-19129069 FORWARD LENGTH=569	extracellular	1.646	0.457
Lignin synthesis	Laccases	LOC107760106	XP_016433611.1	-2.202	0.00160496	laccase-6-like	AT2G46570.1	66.254	0	|LAC6 | laccase 6 | chr2:19126872-19129069 FORWARD LENGTH=569	extracellular	1.502	0.327
Lignin synthesis	Laccases	LOC107802428	XP_016481421.1	-2.353	0.0249591	laccase-4-like isoform X1	AT2G38080.1	67.806	0	|IRX12, LAC4, ATLMCO4, LMCO4 | Laccase/Diphenol oxidase family protein | chr2:15934540-15937352 FORWARD LENGTH=558	extracellular	0.667	0.131
Lignin synthesis	Laccases	LOC107809792	XP_016489974.1	-4.002	1.45633e-10	laccase-11-like isoform X1	AT5G03260.1	74.327	0	|LAC11 | laccase 11 | chr5:777198-779338 REVERSE LENGTH=557	extracellular	9.973	0.619
Lignin synthesis	Laccases	LOC107779244	XP_016455126.1	-4.65	6.09798e-13	laccase-4-like	AT2G38080.1	71.823	0	|IRX12, LAC4, ATLMCO4, LMCO4 | Laccase/Diphenol oxidase family protein | chr2:15934540-15937352 FORWARD LENGTH=558	extracellular	10.7	0.423
Lignin synthesis	Laccases	LOC107789055	XP_016466309.1	-5.244	1.97089e-12	laccase-11-like	AT5G03260.1	75.224	0	|LAC11 | laccase 11 | chr5:777198-779338 REVERSE LENGTH=557	extracellular	5.455	0.142
Lignin synthesis	Laccases	LOC107792419	XP_016470122.1	-5.307	1.19727e-17	laccase-11-like	AT5G03260.1	74.327	0	|LAC11 | laccase 11 | chr5:777198-779338 REVERSE LENGTH=557	extracellular	11.27	0.282
Lignin synthesis	Laccases	LOC107769975	XP_016444719.1	-6.567	6.25046e-08	laccase-17-like	AT5G60020.1	78.087	0	|LAC17, ATLAC17 | laccase 17 | chr5:24168072-24170223 FORWARD LENGTH=577	extracellular	1.048	0.01
Lignin synthesis	Laccases	LOC107802478	XP_016481476.1	-6.803	2.04004e-23	laccase-17-like	AT5G60020.1	70.536	0	|LAC17, ATLAC17 | laccase 17 | chr5:24168072-24170223 FORWARD LENGTH=577	extracellular	11.032	0.1
Lignin synthesis	Laccases	LOC107815407	XP_016496465.1	-7.039	1.18831e-12	laccase-4-like	AT2G38080.1	76.753	0	|IRX12, LAC4, ATLMCO4, LMCO4 | Laccase/Diphenol oxidase family protein | chr2:15934540-15937352 FORWARD LENGTH=558	extracellular	1.411	0.009
Lignin synthesis	Laccases	LOC107825360	XP_016507698.1	-7.594	3.81942e-36	laccase-4-like	AT2G38080.1	77.695	0	|IRX12, LAC4, ATLMCO4, LMCO4 | Laccase/Diphenol oxidase family protein | chr2:15934540-15937352 FORWARD LENGTH=558	extracellular	30.742	0.157
Lignin synthesis	Laccases	LOC107808047	XP_016488013.1	-7.621	5.01827e-11	laccase-17-like	AT5G60020.1	76.95	0	|LAC17, ATLAC17 | laccase 17 | chr5:24168072-24170223 FORWARD LENGTH=577	extracellular	5.35	0.026
Lignin synthesis	Laccases	LOC107811434	XP_016491846.1	-8.967	1.0528e-34	laccase-4-like	AT2G38080.1	78.229	0	|IRX12, LAC4, ATLMCO4, LMCO4 | Laccase/Diphenol oxidase family protein | chr2:15934540-15937352 FORWARD LENGTH=558	extracellular	20.671	0.039
Lignin synthesis	Laccases	LOC107816409	XP_016497615.1	-9.027	6.72441e-08	laccase-4-like	AT2G38080.1	78.295	0	|IRX12, LAC4, ATLMCO4, LMCO4 | Laccase/Diphenol oxidase family protein | chr2:15934540-15937352 FORWARD LENGTH=558	extracellular	1.261	0
Lignin synthesis	Laccases	LOC107791207	XP_016468710.1	-10.129	3.45888e-32	laccase-17-like	AT5G60020.1	70.536	0	|LAC17, ATLAC17 | laccase 17 | chr5:24168072-24170223 FORWARD LENGTH=577	extracellular	14.341	0.01
Lignin synthesis	Laccases	LOC107808048	XP_016488014.1	-10.528	2.28904e-11	laccase-4-like	AT5G60020.1	69.245	0	|LAC17, ATLAC17 | laccase 17 | chr5:24168072-24170223 FORWARD LENGTH=577	extracellular	3.269	0
Lignin synthesis	Laccases	LOC107771104	XP_016445913.1	-10.735	2.08987e-14	laccase-4-like	AT2G38080.1	76.481	0	|IRX12, LAC4, ATLMCO4, LMCO4 | Laccase/Diphenol oxidase family protein | chr2:15934540-15937352 FORWARD LENGTH=558	extracellular	3.947	0
Lignin synthesis	Laccases	LOC107810853	XP_016491168.1	-10.824	5.3583e-13	laccase-4-like	AT5G60020.1	71.561	0	|LAC17, ATLAC17 | laccase 17 | chr5:24168072-24170223 FORWARD LENGTH=577	extracellular	4.019	0
Lignin synthesis	Lignin peroxidases	LOC107794273	XP_016472236.1	10.412	4.34224e-48	lignin-forming anionic peroxidase	AT1G14550.1	68.078	2.77e-148	Peroxidase superfamily protein | chr1:4979028-4980324 FORWARD LENGTH=321	extracellular	0.061	87.434
Lignin synthesis	Lignin peroxidases	LOC107767061	XP_016441459.1	9.504	5.78154e-13	lignin-forming anionic peroxidase-like	AT1G14550.1	67.333	4.99e-148	Peroxidase superfamily protein | chr1:4979028-4980324 FORWARD LENGTH=321	extracellular	0	3.185
Lignin synthesis	Lignin peroxidases	LOC107777207	XP_016452683.1	9.306	1.34419e-26	lignin-forming anionic peroxidase-like	AT1G14550.1	66.993	3.99e-149	Peroxidase superfamily protein | chr1:4979028-4980324 FORWARD LENGTH=321	extracellular	0.032	15.666
Lignin synthesis	Lignin peroxidases	LOC107814252	XP_016495116.1	9.256	6.84638e-31	suberization-associated anionic peroxidase-like	AT5G05340.1	48.667	2.71e-72	Peroxidase superfamily protein | chr5:1579142-1580819 REVERSE LENGTH=324	extracellular	1.545	909.528
Lignin synthesis	Lignin peroxidases	LOC107791222	XP_016468727.1	9.03	1.93322e-24	'lignin-forming anionic peroxidase-like] [partial=3'''	AT1G14550.1	70.536	1.86e-53	Peroxidase superfamily protein | chr1:4979028-4980324 FORWARD LENGTH=321	extracellular	0.055	47.009
Lignin synthesis	Lignin peroxidases	LOC107767390	XP_016441872.1	7.201	2.3338e-08	suberization-associated anionic peroxidase-like	AT5G05340.1	49.123	6.69e-70	Peroxidase superfamily protein | chr5:1579142-1580819 REVERSE LENGTH=324	extracellular	0.512	70.354
Lignin synthesis	Lignin peroxidases	LOC107804876	XP_016484301.1	6.898	3.99457e-10	suberization-associated anionic peroxidase-like	AT5G05340.1	49.123	2.88e-71	Peroxidase superfamily protein | chr5:1579142-1580819 REVERSE LENGTH=324	extracellular	0.306	33.147
Lignin synthesis	Lignin peroxidases	LOC107816453	XP_016497662.1	6.608	8.82794e-18	suberization-associated anionic peroxidase-like	AT5G05340.1	48.333	8.73e-70	Peroxidase superfamily protein | chr5:1579142-1580819 REVERSE LENGTH=324	extracellular	5.775	552.308
Lignin synthesis	Lignin peroxidases	LOC107794678	XP_016472675.1	5.111	1.0868e-14	suberization-associated anionic peroxidase 1-like	AT5G05340.1	49.474	1.57e-88	Peroxidase superfamily protein | chr5:1579142-1580819 REVERSE LENGTH=324	extracellular	2.143	71.635
Lignin synthesis	Lignin peroxidases	LOC107785114	XP_016461827.1	5.053	2.06367e-24	suberization-associated anionic peroxidase-like	AT5G05340.1	51.579	1.86e-82	Peroxidase superfamily protein | chr5:1579142-1580819 REVERSE LENGTH=324	extracellular	4.547	149.659
Lignin synthesis	Lignin peroxidases	LOC107794907	XP_016472953.1	3.81	6.65847e-05	suberization-associated anionic peroxidase-like	AT5G05340.1	49.474	1.56e-88	Peroxidase superfamily protein | chr5:1579142-1580819 REVERSE LENGTH=324	extracellular	7.628	104.948
Lignin synthesis	Lignin peroxidases	LOC107788452	XP_016465617.1	-3.207	0.0105186	lignin-forming anionic peroxidase-like	AT5G06720.1	65.109	4.68e-152	|ATPA2, PA2 | peroxidase 2 | chr5:2077567-2078857 REVERSE LENGTH=335	extracellular	277.534	30.277
Wall proteins	Arabinogalactan proteins	LOC107790227	XP_016467619.1	5.629	3.00547e-08	classical arabinogalactan protein 4-like	#N/A	#N/A	#N/A	#N/A	#N/A	0.999	46.393
Wall proteins	Arabinogalactan proteins	LOC107760090	XP_016433598.1	5.084	3.20702e-10	classical arabinogalactan protein 4-like	#N/A	#N/A	#N/A	#N/A	#N/A	0.369	13.759
Wall proteins	Arabinogalactan proteins	LOC107818118	XP_016499542.1	-1.423	0.0308976	classical arabinogalactan protein 2-like	#N/A	#N/A	#N/A	#N/A	#N/A	20.927	7.674
Wall proteins	Arabinogalactan proteins	LOC107816302	XP_016497487.1	-1.694	0.00755318	fasciclin-like arabinogalactan protein 1	AT5G55730.2	66.238	4.91e-144	|FLA1 | FASCICLIN-like arabinogalactan 1 | chr5:22558375-22560392 REVERSE LENGTH=424	extracellular	35.161	10.865
Wall proteins	Arabinogalactan proteins	LOC107783615	XP_016460086.1	-2.002	0.000545667	classical arabinogalactan protein 5-like	#N/A	#N/A	#N/A	#N/A	#N/A	12.262	3.008
Wall proteins	Arabinogalactan proteins	LOC107823842	XP_016506029.1	-2.24	2.99259e-06	fasciclin-like arabinogalactan protein 17	AT5G06390.1	76.706	0	|FLA17 | FASCICLIN-like arabinogalactan protein 17 precursor | chr5:1952939-1955047 FORWARD LENGTH=458	plasma membrane	54.145	11.35
Wall proteins	Arabinogalactan proteins	LOC107817819	XP_016499184.1	-2.317	1.02514e-05	fasciclin-like arabinogalactan protein 1	AT5G55730.2	65.916	5.17e-143	|FLA1 | FASCICLIN-like arabinogalactan 1 | chr5:22558375-22560392 REVERSE LENGTH=424	extracellular	39.508	7.906
Wall proteins	Arabinogalactan proteins	LOC107762871	XP_016436757.1	-2.47	5.10331e-06	fasciclin-like arabinogalactan protein 4	AT3G46550.1	54.483	3.54e-133	|SOS5 | Fasciclin-like arabinogalactan family protein | chr3:17136612-17137874 REVERSE LENGTH=420	plasma membrane	7.316	1.313
Wall proteins	Arabinogalactan proteins	LOC107800537	XP_016479214.1	-2.506	0.00844128	lysine-rich arabinogalactan protein 19-like	#N/A	#N/A	#N/A	#N/A	#N/A	88.132	15.431
Wall proteins	Arabinogalactan proteins	LOC107781760	XP_016458005.1	-2.524	0.0116554	classical arabinogalactan protein 25-like	#N/A	#N/A	#N/A	#N/A	#N/A	24.466	4.235
Wall proteins	Arabinogalactan proteins	LOC107764284	XP_016438324.1	-2.663	4.77858e-05	classical arabinogalactan protein 1-like	#N/A	#N/A	#N/A	#N/A	#N/A	5.912	0.925
Wall proteins	Arabinogalactan proteins	LOC107784037	XP_016460579.1	-2.791	0.000363536	fasciclin-like arabinogalactan protein 9	AT1G03870.1	52.113	1.12e-63	|FLA9 | FASCICLIN-like arabinoogalactan 9 | chr1:982625-983368 REVERSE LENGTH=247	plasma membrane	80.01	11.461
Wall proteins	Arabinogalactan proteins	LOC107821223	XP_016503131.1	-2.985	0.00101528	fasciclin-like arabinogalactan protein 1	AT5G55730.2	57.823	3.11e-57	|FLA1 | FASCICLIN-like arabinogalactan 1 | chr5:22558375-22560392 REVERSE LENGTH=424	extracellular	7.305	0.919
Wall proteins	Arabinogalactan proteins	LOC107762179	XP_016435997.1	-3.107	0.00196952	non-classical arabinogalactan protein 31-like	AT2G34700.1	51.408	3.37e-34	Pollen Ole e 1 allergen and extensin family protein | chr2:14634298-14635597 REVERSE LENGTH=175	extracellular	61.703	7.158
Wall proteins	Arabinogalactan proteins	LOC107766400	XP_016440665.1	-3.242	3.078e-10	fasciclin-like arabinogalactan protein 17	AT5G06390.1	72.907	0	|FLA17 | FASCICLIN-like arabinogalactan protein 17 precursor | chr5:1952939-1955047 FORWARD LENGTH=458	plasma membrane	61.609	6.45
Wall proteins	Arabinogalactan proteins	LOC107788180	XP_016465339.1	-3.271	3.30123e-07	fasciclin-like arabinogalactan protein 2	AT4G12730.1	65.161	4.28e-142	|FLA2 | FASCICLIN-like arabinogalactan 2 | chr4:7491598-7492809 REVERSE LENGTH=403	plasma membrane	63.572	6.554
Wall proteins	Arabinogalactan proteins	LOC107799234	XP_016477809.1	-3.292	7.75325e-09	fasciclin-like arabinogalactan protein 8	AT2G45470.1	71.646	1.15e-153	|FLA8, AGP8 | FASCICLIN-like arabinogalactan protein 8 | chr2:18742797-18744059 REVERSE LENGTH=420	plasma membrane,extracellular	48.857	4.962
Wall proteins	Arabinogalactan proteins	LOC107806416	XP_016486057.1	-3.305	5.20239e-05	'fasciclin-like arabinogalactan protein 8] [partial=3'''	AT2G45470.1	72.691	3.9e-118	|FLA8, AGP8 | FASCICLIN-like arabinogalactan protein 8 | chr2:18742797-18744059 REVERSE LENGTH=420	plasma membrane,extracellular	54.516	5.468
Wall proteins	Arabinogalactan proteins	LOC107792706	XP_016470427.1	-3.42	3.26913e-11	fasciclin-like arabinogalactan protein 7	AT2G04780.2	69.677	9.46e-72	|FLA7 | FASCICLIN-like arabinoogalactan 7 | chr2:1677488-1678252 FORWARD LENGTH=254	extracellular	52.545	4.871
Wall proteins	Arabinogalactan proteins	LOC107829257	XP_016512217.1	-3.438	0.00078972	fasciclin-like arabinogalactan protein 1	AT5G55730.2	53.254	3.3e-58	|FLA1 | FASCICLIN-like arabinogalactan 1 | chr5:22558375-22560392 REVERSE LENGTH=424	extracellular	5.493	0.503
Wall proteins	Arabinogalactan proteins	LOC107807962	XP_016487929.1	-3.468	9.88822e-12	fasciclin-like arabinogalactan protein 7	AT2G04780.2	73.026	5.31e-74	|FLA7 | FASCICLIN-like arabinoogalactan 7 | chr2:1677488-1678252 FORWARD LENGTH=254	extracellular	52.293	4.678
Wall proteins	Arabinogalactan proteins	LOC107762220	XP_016436047.1	-3.585	1.9684e-14	fasciclin-like arabinogalactan protein 17 isoform X1	AT5G06390.1	67.094	0	|FLA17 | FASCICLIN-like arabinogalactan protein 17 precursor | chr5:1952939-1955047 FORWARD LENGTH=458	plasma membrane	150.733	12.457
Wall proteins	Arabinogalactan proteins	LOC107771591	XP_016446486.1	-3.636	1.82172e-05	classical arabinogalactan protein 9-like	#N/A	#N/A	#N/A	#N/A	#N/A	9.401	0.745
Wall proteins	Arabinogalactan proteins	LOC107768407	XP_016443020.1	-3.755	7.56807e-06	classical arabinogalactan protein 26-like	#N/A	#N/A	#N/A	#N/A	#N/A	3.666	0.268
Wall proteins	Arabinogalactan proteins	LOC107830666	XP_016513805.1	-3.809	0.00237476	fasciclin-like arabinogalactan protein 9	AT1G03870.1	51.643	1.84e-64	|FLA9 | FASCICLIN-like arabinoogalactan 9 | chr1:982625-983368 REVERSE LENGTH=247	plasma membrane	36.416	2.563
Wall proteins	Arabinogalactan proteins	LOC107800806	XP_016479528.1	-3.939	5.08812e-10	lysine-rich arabinogalactan protein 18-like	#N/A	#N/A	#N/A	#N/A	#N/A	97.912	6.361
Wall proteins	Arabinogalactan proteins	LOC107779390	XP_016455308.1	-4.047	2.29621e-07	fasciclin-like arabinogalactan protein 2	AT4G12730.1	65.484	1.81e-142	|FLA2 | FASCICLIN-like arabinogalactan 2 | chr4:7491598-7492809 REVERSE LENGTH=403	plasma membrane	50.488	3.025
Wall proteins	Arabinogalactan proteins	LOC107803038	XP_016482121.1	-4.149	7.50586e-13	classical arabinogalactan protein 9-like	#N/A	#N/A	#N/A	#N/A	#N/A	17.271	0.956
Wall proteins	Arabinogalactan proteins	LOC107802009	XP_016480929.1	-4.151	4.18849e-08	classical arabinogalactan protein 4-like	#N/A	#N/A	#N/A	#N/A	#N/A	4.202	0.233
Wall proteins	Arabinogalactan proteins	LOC107787295	XP_016464329.1	-4.569	4.39072e-06	classical arabinogalactan protein 25-like	#N/A	#N/A	#N/A	#N/A	#N/A	24.97	1.02
Wall proteins	Arabinogalactan proteins	LOC107800037	XP_016478667.1	-6.615	6.6397e-20	lysine-rich arabinogalactan protein 19-like	#N/A	#N/A	#N/A	#N/A	#N/A	18.028	0.185
Wall proteins	Arabinogalactan proteins	LOC107798848	XP_016477368.1	-7.17	2.5177e-08	fasciclin-like arabinogalactan protein 11	AT5G03170.1	73.856	6.65e-67	|FLA11, ATFLA11 | FASCICLIN-like arabinogalactan-protein 11 | chr5:752898-753638 REVERSE LENGTH=246	extracellular	10.235	0.061
Wall proteins	Arabinogalactan proteins	LOC107802135	XP_016481069.1	-7.23	1.37582e-20	lysine-rich arabinogalactan protein 19-like	#N/A	#N/A	#N/A	#N/A	#N/A	18.634	0.127
Wall proteins	Arabinogalactan proteins	LOC107812975	XP_016493656.1	-7.507	4.25642e-19	fasciclin-like arabinogalactan protein 11	AT5G03170.1	74.522	4.8e-70	|FLA11, ATFLA11 | FASCICLIN-like arabinogalactan-protein 11 | chr5:752898-753638 REVERSE LENGTH=246	extracellular	34.055	0.189
Wall proteins	Arabinogalactan proteins	LOC107770483	XP_016445284.1	-8.054	4.13116e-24	fasciclin-like arabinogalactan protein 12	AT5G03170.1	62.667	2.96e-64	|FLA11, ATFLA11 | FASCICLIN-like arabinogalactan-protein 11 | chr5:752898-753638 REVERSE LENGTH=246	extracellular	33.186	0.117
Wall proteins	Arabinogalactan proteins	LOC107770485	XP_016445287.1	-8.578	3.55576e-16	fasciclin-like arabinogalactan protein 12	AT5G60490.1	58.389	3.64e-57	|FLA12 | FASCICLIN-like arabinogalactan-protein 12 | chr5:24325916-24326665 REVERSE LENGTH=249	plasma membrane	10.372	0.019
Wall proteins	Arabinogalactan proteins	LOC107765203	XP_016439342.1	-9.109	7.45937e-33	fasciclin-like arabinogalactan protein 12	AT5G03170.1	73.75	3.18e-70	|FLA11, ATFLA11 | FASCICLIN-like arabinogalactan-protein 11 | chr5:752898-753638 REVERSE LENGTH=246	extracellular	44.897	0.074
Wall proteins	Arabinogalactan proteins	LOC107778315	XP_016454027.1	-10.43	1.97253e-17	fasciclin-like arabinogalactan protein 12	AT5G03170.1	58	1.92e-57	|FLA11, ATFLA11 | FASCICLIN-like arabinogalactan-protein 11 | chr5:752898-753638 REVERSE LENGTH=246	extracellular	8.248	0
Wall proteins	Arabinogalactan proteins	LOC107778308	XP_016454020.1	-12.693	3.20338e-34	fasciclin-like arabinogalactan protein 12	AT5G03170.1	62	4.28e-63	|FLA11, ATFLA11 | FASCICLIN-like arabinogalactan-protein 11 | chr5:752898-753638 REVERSE LENGTH=246	extracellular	43.622	0
Wall proteins	BURP	LOC107780309	XP_016456323.1	6.024	8.69513e-12	BURP domain-containing protein 5-like	AT5G25610.1	42.056	4.98e-56	|RD22, ATRD22 | BURP domain-containing protein | chr5:8914498-8916684 REVERSE LENGTH=392	extracellular	11.732	758.158
Wall proteins	BURP	LOC107824245	XP_016506479.1	3.291	8.84652e-07	BURP domain-containing protein 5-like	AT5G25610.1	42.523	4.76e-56	|RD22, ATRD22 | BURP domain-containing protein | chr5:8914498-8916684 REVERSE LENGTH=392	extracellular	18.114	176.559
Wall proteins	BURP	LOC107765166	XP_016439264.1	-1.285	0.00612791	BURP domain protein USPL1-like	AT1G49320.1	45.783	1.5e-82	|ATUSPL1, USPL1 | unknown seed protein like 1 | chr1:18246441-18247817 FORWARD LENGTH=280	extracellular	27.899	11.335
Wall proteins	BURP	LOC107766981	XP_016441387.1	-1.526	0.00119122	BURP domain protein USPL1-like	AT1G49320.1	44.493	1.09e-64	|ATUSPL1, USPL1 | unknown seed protein like 1 | chr1:18246441-18247817 FORWARD LENGTH=280	extracellular	37.125	12.791
Wall proteins	BURP	LOC107805585	XP_016485139.1	-1.728	0.00216884	BURP domain protein USPL1-like	AT1G49320.1	46.185	4.65e-83	|ATUSPL1, USPL1 | unknown seed protein like 1 | chr1:18246441-18247817 FORWARD LENGTH=280	extracellular	37.941	11.301
Wall proteins	BURP	LOC107772076	XP_016447052.1	-2.008	2.01362e-05	BURP domain protein USPL1-like	AT1G49320.1	44.493	1.94e-64	|ATUSPL1, USPL1 | unknown seed protein like 1 | chr1:18246441-18247817 FORWARD LENGTH=280	extracellular	98.486	24.383
Wall proteins	BURP	LOC107796869	XP_016475182.1	-3.657	1.57046e-05	BURP domain protein RD22-like isoform X1	AT5G25610.1	61.864	1.49e-94	|RD22, ATRD22 | BURP domain-containing protein | chr5:8914498-8916684 REVERSE LENGTH=392	extracellular	99.585	7.92
Wall proteins	BURP	LOC107816355	XP_016497544.1	-3.801	4.45538e-13	BURP domain protein RD22-like	AT5G25610.1	61.441	1.1e-93	|RD22, ATRD22 | BURP domain-containing protein | chr5:8914498-8916684 REVERSE LENGTH=392	extracellular	38.966	2.779
Wall proteins	Chitinases	LOC107800989	XP_016479741.1	9.511	1.03603e-34	endochitinase EP3-like	AT3G54420.1	65.079	4.33e-115	|ATEP3, ATCHITIV, CHIV, EP3 | homolog of carrot EP3-3 chitinase | chr3:20145935-20147034 FORWARD LENGTH=273	extracellular	0.17	114.502
Wall proteins	Chitinases	LOC107780391	XP_016456406.1	8.767	9.50784e-26	endochitinase 3-like	AT3G12500.1	69.677	9.34e-146	|ATHCHIB, PR3, PR-3, CHI-B, B-CHI, HCHIB | basic chitinase | chr3:3962501-3963984 REVERSE LENGTH=335	extracellular	0.867	354.537
Wall proteins	Chitinases	LOC107786713	XP_016463715.1	8.735	4.69769e-23	chitinase-3-like protein 2	AT4G19810.1	50.935	2.08e-61	Glycosyl hydrolase family protein with chitinase insertion domain | chr4:10764151-10765753 REVERSE LENGTH=379	extracellular	0.041	26.802
Wall proteins	Chitinases	LOC107784434	XP_016461053.1	5.611	1.07252e-13	endochitinase 3	AT3G12500.1	69.055	3.95e-144	|ATHCHIB, PR3, PR-3, CHI-B, B-CHI, HCHIB | basic chitinase | chr3:3962501-3963984 REVERSE LENGTH=335	extracellular	3.205	152.843
Wall proteins	Chitinases	LOC107759005	XP_016432348.1	5.609	8.92105e-20	endochitinase A	AT3G12500.1	71.854	1.64e-153	|ATHCHIB, PR3, PR-3, CHI-B, B-CHI, HCHIB | basic chitinase | chr3:3962501-3963984 REVERSE LENGTH=335	extracellular	23.789	1147.82
Wall proteins	Chitinases	LOC107779287	XP_016455167.1	4.91	3.02276e-10	chitinase-3-like protein 1	AT4G19810.1	38.83	6.13e-81	Glycosyl hydrolase family protein with chitinase insertion domain | chr4:10764151-10765753 REVERSE LENGTH=379	extracellular	0.869	25.199
Wall proteins	Chitinases	LOC107789337	XP_016466609.1	4.822	0.000481	chitotriosidase-1-like	AT4G19810.1	49.296	5.03e-115	Glycosyl hydrolase family protein with chitinase insertion domain | chr4:10764151-10765753 REVERSE LENGTH=379	extracellular	1.957	55.728
Wall proteins	Chitinases	LOC107812074	XP_016492594.1	4.298	1.15888e-20	chitotriosidase-1-like	AT4G19810.1	60	2.94e-154	Glycosyl hydrolase family protein with chitinase insertion domain | chr4:10764151-10765753 REVERSE LENGTH=379	extracellular	51.001	993.555
Wall proteins	Chitinases	LOC107790755	XP_016468204.1	4.077	9.76345e-14	chitotriosidase-1-like	AT4G19810.1	58.808	8.03e-152	Glycosyl hydrolase family protein with chitinase insertion domain | chr4:10764151-10765753 REVERSE LENGTH=379	extracellular	15.912	266.791
Wall proteins	Chitinases	LOC107771200	XP_016446027.1	4.042	7.40345e-10	acidic endochitinase P	AT3G12500.1	59.836	1.28e-98	|ATHCHIB, PR3, PR-3, CHI-B, B-CHI, HCHIB | basic chitinase | chr3:3962501-3963984 REVERSE LENGTH=335	extracellular	90.746	1480.98
Wall proteins	Chitinases	LOC107793288	XP_016471103.1	3.811	1.72136e-10	acidic mammalian chitinase-like	AT4G19810.1	61.438	3.2e-61	Glycosyl hydrolase family protein with chitinase insertion domain | chr4:10764151-10765753 REVERSE LENGTH=379	extracellular	8.363	117.494
Wall proteins	Chitinases	LOC107781300	XP_016457473.1	3.683	1.62558e-06	chitinase 1-like	#N/A	#N/A	#N/A	#N/A	#N/A	0.436	5.112
Wall proteins	Chitinases	LOC107826794	XP_016509308.1	3.532	2.57592e-15	endochitinase B	AT3G12500.1	74.161	3.22e-154	|ATHCHIB, PR3, PR-3, CHI-B, B-CHI, HCHIB | basic chitinase | chr3:3962501-3963984 REVERSE LENGTH=335	extracellular	119.106	1363.82
Wall proteins	Chitinases	LOC107829934	XP_016512893.1	3.181	2.01448e-05	hevamine-A-like	AT5G24090.1	66.096	4.23e-149	|ATCHIA, CHIA | chitinase A | chr5:8143805-8145153 REVERSE LENGTH=302	extracellular	0.434	3.933
Wall proteins	Chitinases	LOC107801492	XP_016480309.1	3.154	1.01679e-09	chitinase 2-like	#N/A	#N/A	#N/A	#N/A	#N/A	1.402	12.293
Wall proteins	Chitinases	LOC107814956	XP_016495946.1	2.832	3.59949e-07	chitinase-3-like protein 2	AT4G19810.1	59.302	9.4e-141	Glycosyl hydrolase family protein with chitinase insertion domain | chr4:10764151-10765753 REVERSE LENGTH=379	extracellular	0.559	4
Wall proteins	Chitinases	LOC107790992	XP_016468458.1	2.614	3.42247e-07	'basic endochitinase-like] [partial=5'''	AT3G12500.1	65.541	3.12e-70	|ATHCHIB, PR3, PR-3, CHI-B, B-CHI, HCHIB | basic chitinase | chr3:3962501-3963984 REVERSE LENGTH=335	extracellular	28.703	173.323
Wall proteins	Chitinases	LOC107811781	XP_016492257.1	2.258	0.000171251	'chitotriosidase-1-like] [partial=3'''	AT4G19810.1	43.966	6.63e-97	Glycosyl hydrolase family protein with chitinase insertion domain | chr4:10764151-10765753 REVERSE LENGTH=379	extracellular	0.87	4.04
Wall proteins	Chitinases	LOC107821994	XP_016503976.1	2.16	0.000228958	hevamine-A-like	AT5G24090.1	66.096	1.47e-148	|ATCHIA, CHIA | chitinase A | chr5:8143805-8145153 REVERSE LENGTH=302	extracellular	2.165	9.551
Wall proteins	Chitinases	LOC107812827	XP_016493482.1	1.484	0.017654	acidic mammalian chitinase-like	AT4G19810.1	38.786	4.46e-80	Glycosyl hydrolase family protein with chitinase insertion domain | chr4:10764151-10765753 REVERSE LENGTH=379	extracellular	7.029	19.692
Wall proteins	Chitinases	LOC107825584	XP_016507940.1	-1.43	0.0293601	acidic endochitinase	AT5G24090.1	65.568	2.17e-129	|ATCHIA, CHIA | chitinase A | chr5:8143805-8145153 REVERSE LENGTH=302	extracellular	27.881	10.262
Wall proteins	Chitinases	LOC107760646	XP_016434218.1	-2.003	0.00333419	chitinase 6-like	AT3G54420.1	63.306	1.09e-113	|ATEP3, ATCHITIV, CHIV, EP3 | homolog of carrot EP3-3 chitinase | chr3:20145935-20147034 FORWARD LENGTH=273	extracellular	6.425	1.575
Wall proteins	Chitinases	LOC107807601	XP_016487507.1	-2.215	0.0260015	basic endochitinase isoform X1	AT5G24090.1	58.633	1.46e-116	|ATCHIA, CHIA | chitinase A | chr5:8143805-8145153 REVERSE LENGTH=302	extracellular	28.904	6.209
Wall proteins	Chitinases	LOC107804142	XP_016483455.1	-2.762	0.0470289	acidic endochitinase-like	AT5G24090.1	62.567	4.4e-80	|ATCHIA, CHIA | chitinase A | chr5:8143805-8145153 REVERSE LENGTH=302	extracellular	2.642	0.369
Wall proteins	Chitinases	LOC107784282	XP_016460873.1	-3.778	2.0545e-14	chitinase-like protein 2	AT1G05850.1	69.304	3.2e-173	|POM1, ERH2, ELP1, CTL1, ELP, HOT2, ATCTL1 | Chitinase family protein | chr1:1766833-1768117 REVERSE LENGTH=321	extracellular	18.901	1.363
Wall proteins	Chitinases	LOC107818928	XP_016500498.1	-4.172	1.28953e-08	chitinase-like protein 2	AT1G05850.1	69.592	1.76e-175	|POM1, ERH2, ELP1, CTL1, ELP, HOT2, ATCTL1 | Chitinase family protein | chr1:1766833-1768117 REVERSE LENGTH=321	extracellular	7.616	0.414
Wall proteins	Chitinases	LOC107797098	XP_016475448.1	-4.216	4.11374e-19	chitinase-like protein 1	AT1G05850.1	74.194	9.25e-165	|POM1, ERH2, ELP1, CTL1, ELP, HOT2, ATCTL1 | Chitinase family protein | chr1:1766833-1768117 REVERSE LENGTH=321	extracellular	624.356	33.41
Wall proteins	Chitinases	LOC107816748	XP_016497971.1	-4.544	1.42997e-16	chitinase-like protein 1	AT1G05850.1	74.648	1.66e-168	|POM1, ERH2, ELP1, CTL1, ELP, HOT2, ATCTL1 | Chitinase family protein | chr1:1766833-1768117 REVERSE LENGTH=321	extracellular	124.88	5.332
Wall proteins	Chitinases	LOC107763561	XP_016437534.1	-5.013	9.90076e-06	'endochitinase 3-like] [partial=5'''	AT3G12500.1	68	6.59e-126	|ATHCHIB, PR3, PR-3, CHI-B, B-CHI, HCHIB | basic chitinase | chr3:3962501-3963984 REVERSE LENGTH=335	extracellular	5.486	0.156
Wall proteins	Expansins	LOC107794363	XP_016472333.1	12.999	2.05677e-50	expansin-like B1	AT4G17030.1	42.449	1.27e-51	|ATEXLB1, EXPR, AT-EXPR, ATEXPR1, ATHEXP BETA 3.1, EXLB1 | expansin-like B1 | chr4:9581817-9583181 REVERSE LENGTH=250	extracellular	0.075	449.247
Wall proteins	Expansins	LOC107781933	XP_016458239.1	11.809	1.34414e-40	expansin-like B1	AT4G17030.1	42.57	2.5e-53	|ATEXLB1, EXPR, AT-EXPR, ATEXPR1, ATHEXP BETA 3.1, EXLB1 | expansin-like B1 | chr4:9581817-9583181 REVERSE LENGTH=250	extracellular	0.113	340.407
Wall proteins	Expansins	LOC107760651	XP_016434223.1	6.535	6.87934e-08	putative expansin-B2	AT1G65680.1	65.992	2.23e-118	|ATEXPB2, EXPB2, ATHEXP BETA 1.4 | expansin B2 | chr1:24427266-24428399 FORWARD LENGTH=273	extracellular	0.045	5.907
Wall proteins	Expansins	LOC107831803	XP_016515083.1	5.584	2.50601e-05	expansin-like B1	AT4G17030.1	54.472	5.41e-97	|ATEXLB1, EXPR, AT-EXPR, ATEXPR1, ATHEXP BETA 3.1, EXLB1 | expansin-like B1 | chr4:9581817-9583181 REVERSE LENGTH=250	extracellular	3.19	148.451
Wall proteins	Expansins	LOC107823695	XP_016505873.1	2.855	1.58687e-07	expansin-like B1	AT4G17030.1	43.32	1.24e-61	|ATEXLB1, EXPR, AT-EXPR, ATEXPR1, ATHEXP BETA 3.1, EXLB1 | expansin-like B1 | chr4:9581817-9583181 REVERSE LENGTH=250	extracellular	2.527	17.773
Wall proteins	Expansins	LOC107779922	XP_016455911.1	2.008	0.000171425	expansin-like B1	AT4G17030.1	45.161	4.3e-64	|ATEXLB1, EXPR, AT-EXPR, ATEXPR1, ATHEXP BETA 3.1, EXLB1 | expansin-like B1 | chr4:9581817-9583181 REVERSE LENGTH=250	extracellular	4.272	16.816
Wall proteins	Expansins	LOC107821371	XP_016503295.1	-1.253	0.0298059	expansin-like A1	AT3G45970.1	62.011	2.92e-58	|ATEXLA1, EXPL1, ATEXPL1, ATHEXP BETA 2.1, EXLA1 | expansin-like A1 | chr3:16896238-16897189 FORWARD LENGTH=265	extracellular	13.954	5.781
Wall proteins	Expansins	LOC107773912	XP_016448830.1	-1.9	0.00449544	expansin-A13-like	AT3G03220.1	82.222	8.95e-145	|ATEXPA13, EXP13, ATEXP13, ATHEXP ALPHA 1.22, EXPA13 | expansin A13 | chr3:742655-743975 REVERSE LENGTH=266	extracellular	7.617	2.026
Wall proteins	Expansins	LOC107802488	XP_016481487.1	-2.25	0.00925465	expansin-A6-like	AT2G39700.1	77.647	2.09e-154	|ATEXPA4, ATEXP4, ATHEXP ALPHA 1.6, EXPA4 | expansin A4 | chr2:16544246-16545434 REVERSE LENGTH=257	extracellular	8.691	1.79
Wall proteins	Expansins	LOC107787480	XP_016464549.1	-2.312	0.0409404	expansin-A10-like	AT2G03090.1	75	4.99e-113	|ATEXPA15, EXP15, ATEXP15, ATHEXP ALPHA 1.3, EXPA15 | expansin A15 | chr2:917361-918554 REVERSE LENGTH=253	extracellular	69.993	14.165
Wall proteins	Expansins	LOC107818570	XP_016500095.1	-2.478	0.000661533	expansin-A6-like	AT2G39700.1	84.519	1.7e-157	|ATEXPA4, ATEXP4, ATHEXP ALPHA 1.6, EXPA4 | expansin A4 | chr2:16544246-16545434 REVERSE LENGTH=257	extracellular	73.318	13.173
Wall proteins	Expansins	LOC107812998	XP_016493682.1	-3.542	0.00387943	expansin-A3-like	AT2G37640.1	81.818	1.3e-156	|ATEXPA3, ATEXP3, ATHEXP ALPHA 1.9, EXP3 | Barwin-like endoglucanases superfamily protein | chr2:15788077-15789812 REVERSE LENGTH=262	extracellular	20.973	1.796
Wall proteins	Expansins	LOC107802824	XP_016481888.1	-4.286	0.000454492	expansin-B3-like	AT4G28250.1	72.803	9.54e-131	|ATEXPB3, EXPB3, ATHEXP BETA 1.6 | expansin B3 | chr4:14000446-14001945 REVERSE LENGTH=264	extracellular	5.845	0.296
Wall proteins	Extensins	LOC107800248	XP_016478884.1	5.187	1.8075e-13	extensin-2-like	#N/A	#N/A	#N/A	#N/A	#N/A	1.847	64.72
Wall proteins	Extensins	LOC107787803	XP_016464892.1	5.117	1.11871e-15	extensin-3-like	#N/A	#N/A	#N/A	#N/A	#N/A	1.874	65.374
Wall proteins	Extensins	LOC107832384	XP_016515711.1	4.553	4.40398e-06	leucine-rich repeat extensin-like protein 6	AT3G22800.1	66.159	1.66e-142	Leucine-rich repeat (LRR) family protein | chr3:8063063-8064475 REVERSE LENGTH=470	extracellular	0.075	1.286
Wall proteins	Extensins	LOC107826255	XP_016508708.1	3.185	1.18268e-08	extensin-3-like isoform X1	#N/A	#N/A	#N/A	#N/A	#N/A	59.81	539.166
Wall proteins	Extensins	LOC107786099	XP_016463020.1	2.443	0.0104022	mulatexin-like	#N/A	#N/A	#N/A	#N/A	#N/A	4.841	25.484
Wall proteins	Extensins	LOC107781455	XP_016457640.1	2.278	0.000272931	extensin-2-like	#N/A	#N/A	#N/A	#N/A	#N/A	3.825	18.332
Wall proteins	Extensins	LOC107826716	XP_016509218.1	1.85	0.000453507	pollen-specific leucine-rich repeat extensin-like protein 2	AT4G28300.1	61.049	2.8e-81	Protein of unknown function (DUF1421) | chr4:14014860-14016823 FORWARD LENGTH=496	nucleus	5.85	20.816
Wall proteins	Extensins	LOC107787804	XP_016464894.1	1.581	0.0136118	extensin-1-like	#N/A	#N/A	#N/A	#N/A	#N/A	115.31	342.022
Wall proteins	Extensins	LOC107800479	XP_016479141.1	1.121	0.0436278	leucine-rich repeat extensin-like protein 6	#N/A	#N/A	#N/A	#N/A	#N/A	34.846	74.652
Wall proteins	Extensins	LOC107768502	XP_016443115.1	1.003	0.0490519	extensin-1-like	#N/A	#N/A	#N/A	#N/A	#N/A	156.83	311.266
Wall proteins	Extensins	LOC107829315	XP_016512273.1	-1.491	0.00145054	leucine-rich repeat extensin-like protein 2	AT1G62440.1	70.482	3.51e-152	|LRX2 | leucine-rich repeat/extensin 2 | chr1:23111818-23115293 FORWARD LENGTH=826	extracellular	18.064	6.394
Wall proteins	Extensins	LOC107815983	XP_016497116.1	-1.503	0.00391425	leucine-rich repeat extensin-like protein 3	AT3G24480.1	72.922	0	Leucine-rich repeat (LRR) family protein | chr3:8901154-8902638 REVERSE LENGTH=494	extracellular	31.543	11.033
Wall proteins	Extensins	LOC107784529	XP_016461162.1	-1.548	0.00434498	leucine-rich repeat extensin-like protein 6	AT2G19780.1	65.418	7.11e-157	Leucine-rich repeat (LRR) family protein | chr2:8522831-8524039 REVERSE LENGTH=402	extracellular	3.913	1.326
Wall proteins	Extensins	LOC107814714	XP_016495650.1	-1.612	0.0230035	leucine-rich repeat extensin-like protein 6	#N/A	#N/A	#N/A	#N/A	#N/A	3.179	1.011
Wall proteins	Extensins	LOC107812724	XP_016493366.1	-1.638	0.00175169	leucine-rich repeat extensin-like protein 4	AT1G62440.1	71.257	3.92e-152	|LRX2 | leucine-rich repeat/extensin 2 | chr1:23111818-23115293 FORWARD LENGTH=826	extracellular	21.372	6.832
Wall proteins	Extensins	LOC107822178	XP_016504173.1	-1.725	0.000176243	leucine-rich repeat extensin-like protein 4	AT3G24480.1	73.67	0	Leucine-rich repeat (LRR) family protein | chr3:8901154-8902638 REVERSE LENGTH=494	extracellular	24.998	7.497
Wall proteins	Extensins	LOC107809892	XP_016490075.1	-1.834	0.000628535	uncharacterized protein LOC107809892	AT5G41050.1	58.741	1.06e-58	Pollen Ole e 1 allergen and extensin family protein | chr5:16433478-16434076 REVERSE LENGTH=172	extracellular	24.897	6.956
Wall proteins	Extensins	LOC107812641	XP_016493272.1	-1.842	0.00970535	leucine-rich repeat extensin-like protein 4	AT2G19780.1	64.841	1.15e-155	Leucine-rich repeat (LRR) family protein | chr2:8522831-8524039 REVERSE LENGTH=402	extracellular	1.451	0.392
Wall proteins	Extensins	LOC107790409	XP_016467819.1	-1.903	0.013242	extensin-like isoform X1	AT1G29100.1	41.667	2.46e-11	Heavy metal transport/detoxification superfamily protein | chr1:10169084-10169619 FORWARD LENGTH=141	cytosol	3.335	0.885
Wall proteins	Extensins	LOC107794784	XP_016472798.1	-2.101	1.35932e-06	pollen-specific leucine-rich repeat extensin-like protein 1	AT4G16380.1	67.949	2.81e-28	Heavy metal transport/detoxification superfamily protein | chr4:9254638-9255955 FORWARD LENGTH=254	cytosol	46.496	10.749
Wall proteins	Extensins	LOC107799870	XP_016478493.1	-2.636	2.28743e-05	'predicted GPI-anchored protein 58] [partial=3''] [exception=annotated by transcript or proteomic data'	#N/A	#N/A	#N/A	#N/A	#N/A	18.504	2.957
Wall proteins	Extensins	LOC107792700	XP_016470420.1	-3.316	2.85847e-11	pollen-specific leucine-rich repeat extensin-like protein 1	AT4G16380.1	67.949	1.45e-28	Heavy metal transport/detoxification superfamily protein | chr4:9254638-9255955 FORWARD LENGTH=254	cytosol	56.412	5.631
Wall proteins	Extensins	LOC107830764	XP_016513891.1	-3.93	3.85492e-07	leucine-rich repeat extensin-like protein 3	AT5G67460.1	67.442	6.48e-38	O-Glycosyl hydrolases family 17 protein | chr5:26921984-26923274 REVERSE LENGTH=380	extracellular	4.245	0.275
Wall proteins	Extensins	LOC107794501	XP_016472485.1	-5.11	2.55935e-07	'leucine-rich repeat extensin-like protein 4] [partial=5'''	AT4G28380.1	73.488	7.76e-103	Leucine-rich repeat (LRR) family protein | chr4:14039756-14040931 REVERSE LENGTH=391	extracellular	3.208	0.091
Wall proteins	Extensins	LOC107818130	XP_016499558.1	-5.581	5.40562e-09	leucine-rich repeat extensin-like protein 4	AT4G28380.1	71.341	2.41e-150	Leucine-rich repeat (LRR) family protein | chr4:14039756-14040931 REVERSE LENGTH=391	extracellular	6.093	0.118
Wall proteins	Extensins	LOC107777845	XP_016453480.1	-5.912	1.30296e-17	uncharacterized protein LOC107777845	AT5G47635.1	44.203	1.48e-33	Pollen Ole e 1 allergen and extensin family protein | chr5:19307281-19307849 REVERSE LENGTH=164	extracellular	39.514	0.637
Wall proteins	Extensins	LOC107758946	XP_016432279.1	-7.907	2.57084e-08	leucine-rich repeat extensin-like protein 4	AT4G28380.1	72.866	7.09e-157	Leucine-rich repeat (LRR) family protein | chr4:14039756-14040931 REVERSE LENGTH=391	extracellular	0.876	0
Wall proteins	Extensins	LOC107767780	XP_016442356.1	-10.323	2.78339e-16	leucine-rich repeat extensin-like protein 4	AT4G28380.1	71.646	5.78e-152	Leucine-rich repeat (LRR) family protein | chr4:14039756-14040931 REVERSE LENGTH=391	extracellular	4.71	0
Wall proteins	Glycine rich	LOC107778305	XP_016454017.1	4.64	6.82991e-08	putative glycine-rich cell wall structural protein 1	#N/A	#N/A	#N/A	#N/A	#N/A	0.114	3.898
Wall proteins	Glycine rich	LOC107799459	XP_016478063.1	1.885	0.00275531	'putative glycine-rich cell wall structural protein 1] [partial=5'''	#N/A	#N/A	#N/A	#N/A	#N/A	0.915	3.463
Wall proteins	Glycine rich	LOC107785096	XP_016461807.1	-1.979	0.048279	glycine-rich cell wall structural protein 1.8-like	#N/A	#N/A	#N/A	#N/A	#N/A	3.653	0.916
Wall proteins	Glycine rich	LOC107818395	XP_016499883.1	-3.046	0.00412047	glycine-rich cell wall structural protein-like isoform X1	#N/A	#N/A	#N/A	#N/A	#N/A	4.3	0.488
Wall proteins	Glycine rich	LOC107819148	XP_016500721.1	-3.469	1.68222e-05	glycine-rich cell wall structural protein 2-like	#N/A	#N/A	#N/A	#N/A	#N/A	14.828	1.338
Wall proteins	Glycine rich	LOC107760441	XP_016433972.1	-3.472	1.86322e-05	putative glycine-rich cell wall structural protein 1	#N/A	#N/A	#N/A	#N/A	#N/A	12.074	1.046
Wall proteins	Glycine rich	LOC107791174	XP_016468674.1	-5.167	1.24598e-26	glycine-rich cell wall structural protein-like	#N/A	#N/A	#N/A	#N/A	#N/A	139.836	3.841
Wall proteins	Glycine rich	LOC107816805	XP_016498038.1	-5.223	3.15254e-14	glycine-rich cell wall structural protein 1.8-like	#N/A	#N/A	#N/A	#N/A	#N/A	172.277	4.548
Wall proteins	Glycine rich	LOC107783164	XP_016459625.1	-7.923	5.57875e-19	glycine-rich cell wall structural protein-like	#N/A	#N/A	#N/A	#N/A	#N/A	88.796	0.353
Wall proteins	Other cell wall proteins	LOC107802007	XP_016480928.1	-1.704	0.0288125	vegetative cell wall protein gp1-like	AT5G15780.1	54.088	6.56e-41	Pollen Ole e 1 allergen and extensin family protein | chr5:5144898-5146297 REVERSE LENGTH=401	extracellular	35.808	10.889
Wall proteins	Other cell wall proteins	LOC107773919	XP_016448836.1	-2.048	0.000149867	'protein REDUCED WALL ACETYLATION 3-like] [frame=2] [partial=5'''	AT2G34410.2	79.116	0	O-acetyltransferase family protein | chr2:14518719-14522053 FORWARD LENGTH=540	plasma membrane	54.834	13.15
Wall proteins	Other cell wall proteins	LOC107788809	XP_016466020.1	-2.051	0.0410484	repetitive proline-rich cell wall protein 1-like	AT2G10940.2	80.488	1.43e-38	Bifunctional inhibitor/lipid-transfer protein/seed storage 2S albumin superfamily protein | chr2:4311160-4312035 REVERSE LENGTH=291	extracellular	18.69	4.479
Wall proteins	Other cell wall proteins	LOC107797249	XP_016475608.1	-2.125	0.00212364	cell wall protein DAN4-like	AT2G46630.1	36.283	3.27e-09	unknown protein; LOCATED IN: chloroplast; EXPRESSED IN: 22 plant structures; EXPRESSED DURING: 13 growth stages; Has 110095 Blast hits to 59224 proteins in 2216 species: Archae - 177; Bacteria - 15429; Metazoa - 38345; Fungi - 18843; Plants - 13341; Viruses - 3084; Other Eukaryotes - 20876 (source: NCBI BLink). | chr2:19145529-19146713 FORWARD LENGTH=394	mitochondrion	2.064	0.47
Wall proteins	Other cell wall proteins	LOC107775540	XP_016450774.1	-2.613	1.69665e-09	cell wall / vacuolar inhibitor of fructosidase 1-like	AT1G47960.1	41.844	7.01e-31	|C/VIF1, ATC/VIF1 | cell wall / vacuolar inhibitor of fructosidase 1 | chr1:17681954-17683516 REVERSE LENGTH=205	extracellular	74.619	12.088
Wall proteins	Other cell wall proteins	LOC107783485	XP_016459946.1	-2.614	9.43604e-08	protein REDUCED WALL ACETYLATION 3-like isoform X1	AT2G34410.2	77.593	0	O-acetyltransferase family protein | chr2:14518719-14522053 FORWARD LENGTH=540	plasma membrane	39.522	6.422
Wall proteins	Other cell wall proteins	LOC107796123	XP_016474343.1	-3.797	0.000104587	cell wall / vacuolar inhibitor of fructosidase 1-like	AT1G47960.1	38.129	1.38e-29	|C/VIF1, ATC/VIF1 | cell wall / vacuolar inhibitor of fructosidase 1 | chr1:17681954-17683516 REVERSE LENGTH=205	extracellular	14.119	0.989
Wall proteins	Other cell wall proteins	LOC107796385	XP_016474625.1	-5.182	1.23773e-12	vegetative cell wall protein gp1-like	#N/A	#N/A	#N/A	#N/A	#N/A	11.462	0.312
Wall proteins	Trichome birefringence	LOC107806033	XP_016485633.1	2.525	2.09671e-06	protein trichome birefringence-like 37	AT2G34070.1	66.856	2.93e-179	|TBL37 | TRICHOME BIREFRINGENCE-LIKE 37 | chr2:14387631-14390160 REVERSE LENGTH=385	extracellular	9.941	56.804
Wall proteins	Trichome birefringence	LOC107829896	XP_016512854.1	1.627	0.0174808	protein trichome birefringence-like 11	AT5G19160.1	61.29	0	|TBL11 | TRICHOME BIREFRINGENCE-LIKE 11 | chr5:6430725-6432456 FORWARD LENGTH=464	plasma membrane	1.411	4.252
Wall proteins	Trichome birefringence	LOC107760970	XP_016434607.1	1.228	0.0460868	protein trichome birefringence-like 34	AT2G38320.1	59.195	2.82e-154	|TBL34 | TRICHOME BIREFRINGENCE-LIKE 34 | chr2:16055488-16057874 FORWARD LENGTH=410	golgi	1.075	2.495
Wall proteins	Trichome birefringence	LOC107788275	XP_016465435.1	-1.341	0.0208482	protein trichome birefringence-like 19	AT5G15900.1	55.583	6.26e-172	|TBL19 | TRICHOME BIREFRINGENCE-LIKE 19 | chr5:5189524-5192070 REVERSE LENGTH=426	plasma membrane	2.932	1.148
Wall proteins	Trichome birefringence	LOC107760855	XP_016434448.1	-1.36	0.0189634	protein trichome birefringence-like 14	AT5G20680.3	60.779	0	TRICHOME BIREFRINGENCE-LIKE 16 | chr5:6998946-7001596 FORWARD LENGTH=551	golgi	2.884	1.118
Wall proteins	Trichome birefringence	LOC107805357	XP_016484877.1	-1.442	0.00101073	protein trichome birefringence-like	AT5G06700.1	70.146	0	|TBR | Plant protein of unknown function (DUF828) | chr5:2063638-2065810 FORWARD LENGTH=608	golgi	15.707	5.741
Wall proteins	Trichome birefringence	LOC107781950	XP_016458253.1	-1.484	0.0133263	protein trichome birefringence-like 2 isoform X1	AT1G60790.1	61.864	0	|TBL2 | Plant protein of unknown function (DUF828) | chr1:22380193-22382216 REVERSE LENGTH=541	plasma membrane	2.353	0.839
Wall proteins	Trichome birefringence	LOC107793619	XP_016471497.1	-1.524	0.00264673	protein trichome berefringence-like 7	AT1G48880.1	60.111	4.73e-153	|TBL7 | TRICHOME BIREFRINGENCE-LIKE 7 | chr1:18081033-18082650 FORWARD LENGTH=445	plastid	8.166	2.818
Wall proteins	Trichome birefringence	LOC107799208	XP_016477778.1	-1.529	0.0103885	protein trichome birefringence-like 13 isoform X1	AT2G14530.1	70.833	0	|TBL13 | TRICHOME BIREFRINGENCE-LIKE 13 | chr2:6187484-6190137 FORWARD LENGTH=412	extracellular	2.131	0.73
Wall proteins	Trichome birefringence	LOC107820097	XP_016501797.1	-1.542	0.0105186	protein trichome birefringence-like 25	AT1G01430.1	53.811	6.39e-169	|TBL25 | TRICHOME BIREFRINGENCE-LIKE 25 | chr1:156953-158536 REVERSE LENGTH=456	plasma membrane	9.818	3.367
Wall proteins	Trichome birefringence	LOC107798800	XP_016477324.1	-1.567	0.0211052	protein trichome birefringence-like 19	AT5G15900.1	59.669	7.61e-168	|TBL19 | TRICHOME BIREFRINGENCE-LIKE 19 | chr5:5189524-5192070 REVERSE LENGTH=426	plasma membrane	4.995	1.682
Wall proteins	Trichome birefringence	LOC107782563	XP_016458931.1	-1.611	0.000369829	protein trichome birefringence-like 23	AT4G11090.1	57.412	3.12e-169	|TBL23 | TRICHOME BIREFRINGENCE-LIKE 23 | chr4:6764645-6766221 REVERSE LENGTH=432	extracellular	13.696	4.445
Wall proteins	Trichome birefringence	LOC107766780	XP_016441112.1	-1.63	0.0125574	protein trichome birefringence-like 41	AT3G14850.2	62.539	8.11e-158	|TBL41 | TRICHOME BIREFRINGENCE-LIKE 41 | chr3:4995615-4997611 FORWARD LENGTH=356	extracellular	2.493	0.789
Wall proteins	Trichome birefringence	LOC107795280	XP_016473375.1	-1.663	0.0306419	protein trichome birefringence-like	AT5G06700.1	52.744	0	|TBR | Plant protein of unknown function (DUF828) | chr5:2063638-2065810 FORWARD LENGTH=608	golgi	5.02	1.583
Wall proteins	Trichome birefringence	LOC107806526	XP_016486179.1	-1.697	0.0165191	protein trichome birefringence-like	AT5G06700.1	61.308	5.29e-180	|TBR | Plant protein of unknown function (DUF828) | chr5:2063638-2065810 FORWARD LENGTH=608	golgi	0.587	0.181
Wall proteins	Trichome birefringence	LOC107828428	XP_016511213.1	-1.924	0.00384476	protein trichome birefringence-like 42	AT1G78710.1	58.055	4.05e-144	|TBL42 | TRICHOME BIREFRINGENCE-LIKE 42 | chr1:29602708-29604557 FORWARD LENGTH=359	extracellular	1.158	0.302
Wall proteins	Trichome birefringence	LOC107794370	XP_016472338.1	-1.926	0.00157662	protein trichome birefringence-like 19	AT5G15900.1	61.56	4.18e-172	|TBL19 | TRICHOME BIREFRINGENCE-LIKE 19 | chr5:5189524-5192070 REVERSE LENGTH=426	plasma membrane	3.368	0.884
Wall proteins	Trichome birefringence	LOC107764985	XP_016439043.1	-2.045	0.00678749	protein trichome birefringence-like 25	AT1G01430.1	48.521	7.7e-49	|TBL25 | TRICHOME BIREFRINGENCE-LIKE 25 | chr1:156953-158536 REVERSE LENGTH=456	plasma membrane	6.393	1.532
Wall proteins	Trichome birefringence	LOC107767433	XP_016441928.1	-2.132	3.57507e-06	protein trichome birefringence-like	AT5G06700.1	55.793	0	|TBR | Plant protein of unknown function (DUF828) | chr5:2063638-2065810 FORWARD LENGTH=608	golgi	18.938	4.293
Wall proteins	Trichome birefringence	LOC107799078	XP_016477636.1	-2.232	2.75401e-06	protein trichome birefringence-like 23	AT4G11090.1	59.04	4.17e-167	|TBL23 | TRICHOME BIREFRINGENCE-LIKE 23 | chr4:6764645-6766221 REVERSE LENGTH=432	extracellular	13.199	2.794
Wall proteins	Trichome birefringence	LOC107788276	XP_016465436.1	-2.435	0.000606356	protein trichome birefringence-like 19	AT5G15900.1	50.964	1.9e-134	|TBL19 | TRICHOME BIREFRINGENCE-LIKE 19 | chr5:5189524-5192070 REVERSE LENGTH=426	plasma membrane	17.131	3.165
Wall proteins	Trichome birefringence	LOC107804442	XP_016483822.1	-2.504	0.0001693	protein trichome birefringence-like 14	AT5G20680.3	60.156	0	TRICHOME BIREFRINGENCE-LIKE 16 | chr5:6998946-7001596 FORWARD LENGTH=551	golgi	3.153	0.552
Wall proteins	Trichome birefringence	LOC107791101	XP_016468583.1	-2.547	0.000682982	protein trichome birefringence-like	AT5G06700.1	53.058	0	|TBR | Plant protein of unknown function (DUF828) | chr5:2063638-2065810 FORWARD LENGTH=608	golgi	18.144	3.11
Wall proteins	Trichome birefringence	LOC107824888	XP_016507181.1	-2.574	0.000644027	protein trichome birefringence-like 41 isoform X1	AT3G14850.2	64.263	7.35e-159	|TBL41 | TRICHOME BIREFRINGENCE-LIKE 41 | chr3:4995615-4997611 FORWARD LENGTH=356	extracellular	4.105	0.688
Wall proteins	Trichome birefringence	LOC107768722	XP_016443351.1	-2.641	1.77675e-05	protein trichome birefringence-like 10 isoform X1	AT3G06080.2	66.513	0	Plant protein of unknown function (DUF828) | chr3:1834959-1837524 REVERSE LENGTH=469	plasma membrane	2.526	0.403
Wall proteins	Trichome birefringence	LOC107811437	XP_016491849.1	-2.783	4.73568e-07	protein trichome birefringence-like 10	AT5G19160.1	64.602	0	|TBL11 | TRICHOME BIREFRINGENCE-LIKE 11 | chr5:6430725-6432456 FORWARD LENGTH=464	plasma membrane	6.821	0.983
Wall proteins	Trichome birefringence	LOC107829486	XP_016512419.1	-3.036	0.000140362	protein trichome birefringence-like 19	AT5G15900.1	54.745	1.33e-165	|TBL19 | TRICHOME BIREFRINGENCE-LIKE 19 | chr5:5189524-5192070 REVERSE LENGTH=426	plasma membrane	4.197	0.508
Wall proteins	Trichome birefringence	LOC107793539	XP_016471407.1	-3.111	1.40922e-05	protein trichome birefringence-like 39	AT2G42570.1	63.636	6.28e-162	|TBL39 | TRICHOME BIREFRINGENCE-LIKE 39 | chr2:17717498-17719921 REVERSE LENGTH=367	extracellular	6.588	0.759
Wall proteins	Trichome birefringence	LOC107830584	XP_016513683.1	-3.37	0.00167517	protein trichome birefringence-like 36	AT3G54260.1	59.718	4.08e-155	|TBL36 | TRICHOME BIREFRINGENCE-LIKE 36 | chr3:20085097-20086745 REVERSE LENGTH=379	extracellular	100.911	9.823
Wall proteins	Trichome birefringence	LOC107798515	XP_016477005.1	-3.384	1.22804e-06	protein trichome birefringence-like 26	AT4G01080.1	54.867	5.73e-88	|TBL26 | TRICHOME BIREFRINGENCE-LIKE 26 | chr4:466626-468275 REVERSE LENGTH=442	plasma membrane	9.843	0.933
Wall proteins	Trichome birefringence	LOC107829487	XP_016512420.1	-3.806	1.66898e-09	protein trichome birefringence-like 19	AT5G15900.1	50.689	4.16e-131	|TBL19 | TRICHOME BIREFRINGENCE-LIKE 19 | chr5:5189524-5192070 REVERSE LENGTH=426	plasma membrane	2.937	0.203
Wall proteins	Trichome birefringence	LOC107805204	XP_016484682.1	-3.838	2.72068e-05	protein trichome birefringence-like 36	AT3G54260.1	60	2.1e-155	|TBL36 | TRICHOME BIREFRINGENCE-LIKE 36 | chr3:20085097-20086745 REVERSE LENGTH=379	extracellular	95.043	6.675
Wall proteins	Trichome birefringence	LOC107788730	XP_016465920.1	-4.341	1.40832e-08	protein trichome birefringence-like 42	AT1G78710.1	57.751	3.68e-143	|TBL42 | TRICHOME BIREFRINGENCE-LIKE 42 | chr1:29602708-29604557 FORWARD LENGTH=359	extracellular	1.497	0.066
Wall proteins	Trichome birefringence	LOC107760122	XP_016433625.1	-4.6	6.55469e-08	'protein trichome birefringence-like 3] [partial=5'''	AT5G01360.1	69.67	0	|TBL3 | Plant protein of unknown function (DUF828) | chr5:147608-149316 REVERSE LENGTH=434	plasma membrane	4.593	0.187
Wall proteins	Trichome birefringence	LOC107831107	XP_016514323.1	-5.001	1.88773e-09	protein trichome birefringence-like 33	AT2G40320.1	72.019	0	|TBL33 | TRICHOME BIREFRINGENCE-LIKE 33 | chr2:16840330-16842139 FORWARD LENGTH=425	plasma membrane	3.433	0.099
Wall proteins	Trichome birefringence	LOC107810956	XP_016491276.1	-5.133	1.20283e-23	protein trichome birefringence-like 34	AT2G38320.1	68.451	0	|TBL34 | TRICHOME BIREFRINGENCE-LIKE 34 | chr2:16055488-16057874 FORWARD LENGTH=410	golgi	20.692	0.58
Wall proteins	Trichome birefringence	LOC107797195	XP_016475543.1	-5.175	1.56451e-06	protein trichome birefringence-like 39	AT2G42570.1	63.824	2.03e-168	|TBL39 | TRICHOME BIREFRINGENCE-LIKE 39 | chr2:17717498-17719921 REVERSE LENGTH=367	extracellular	14.164	0.388
Wall proteins	Trichome birefringence	LOC107794700	XP_016472704.1	-5.326	1.77875e-10	protein trichome birefringence-like 43	AT2G30900.1	55.864	3.42e-135	|TBL43 | TRICHOME BIREFRINGENCE-LIKE 43 | chr2:13150481-13152417 FORWARD LENGTH=368	extracellular	2.207	0.056
Wall proteins	Trichome birefringence	LOC107796696	XP_016474977.1	-5.891	3.48439e-09	protein trichome birefringence-like 34	AT2G38320.1	66.234	2.7e-74	|TBL34 | TRICHOME BIREFRINGENCE-LIKE 34 | chr2:16055488-16057874 FORWARD LENGTH=410	golgi	9.209	0.156
Wall proteins	Trichome birefringence	LOC107827302	XP_016509886.1	-5.923	4.24593e-08	protein trichome birefringence-like 3	AT5G01360.1	62.708	0	|TBL3 | Plant protein of unknown function (DUF828) | chr5:147608-149316 REVERSE LENGTH=434	plasma membrane	2.227	0.032
Wall proteins	Trichome birefringence	LOC107759798	XP_016433294.1	-6.386	4.79766e-16	protein trichome birefringence-like 33	AT2G40320.1	72.506	0	|TBL33 | TRICHOME BIREFRINGENCE-LIKE 33 | chr2:16840330-16842139 FORWARD LENGTH=425	plasma membrane	9.004	0.099
Wall proteins	Trichome birefringence	LOC107812894	XP_016493559.1	-6.985	8.24851e-25	protein trichome birefringence-like 33	AT2G40320.1	78.484	0	|TBL33 | TRICHOME BIREFRINGENCE-LIKE 33 | chr2:16840330-16842139 FORWARD LENGTH=425	plasma membrane	31.561	0.249
Wall proteins	Trichome birefringence	LOC107794166	XP_016472116.1	-7.558	5.71982e-24	protein trichome birefringence-like 33	AT2G40320.1	78.484	0	|TBL33 | TRICHOME BIREFRINGENCE-LIKE 33 | chr2:16840330-16842139 FORWARD LENGTH=425	plasma membrane	27.414	0.141
Wall proteins	Trichome birefringence	LOC107790500	XP_016467907.1	-7.694	9.51086e-30	protein trichome birefringence-like 41 isoform X1	AT2G34070.1	56.364	8.58e-144	|TBL37 | TRICHOME BIREFRINGENCE-LIKE 37 | chr2:14387631-14390160 REVERSE LENGTH=385	extracellular	24.935	0.113
Wall proteins	Trichome birefringence	LOC107796037	XP_016474242.1	-8.156	1.39853e-19	protein trichome birefringence-like 3	AT5G01360.1	62.972	0	|TBL3 | Plant protein of unknown function (DUF828) | chr5:147608-149316 REVERSE LENGTH=434	plasma membrane	11.746	0.035
Wall proteins	Trichome birefringence	LOC107826962	XP_016509494.1	-8.331	4.42598e-29	protein trichome birefringence-like 41	AT1G29050.1	55.556	1.61e-143	|TBL38 | TRICHOME BIREFRINGENCE-LIKE 38 | chr1:10136376-10139082 REVERSE LENGTH=380	extracellular	14.224	0.044
Wall proteins	Trichome birefringence	LOC107760123	XP_016433626.1	-8.842	2.29596e-07	protein trichome birefringence-like 3	AT5G01360.2	43.411	2.33e-29	|TBL3 | Plant protein of unknown function (DUF828) | chr5:148014-149316 REVERSE LENGTH=324	extracellular	4.921	0
Wall proteins	Trichome birefringence	LOC107782132	XP_016458460.1	-10.218	1.19184e-13	protein trichome birefringence-like 31	AT1G73140.1	67.866	0	|TBL31 | Plant protein of unknown function (DUF828) | chr1:27502133-27503743 REVERSE LENGTH=413	extracellular	3.722	0
Wall proteins	Trichome birefringence	LOC107820984	XP_016502846.1	-10.9	2.21147e-16	protein trichome birefringence-like 31	AT1G73140.1	68.586	0	|TBL31 | Plant protein of unknown function (DUF828) | chr1:27502133-27503743 REVERSE LENGTH=413	extracellular	6.121	0
Wall proteins	Trichome birefringence	LOC107789719	XP_016467064.1	-12.532	6.11777e-34	protein trichome birefringence-like 3	AT5G01360.1	62.5	0	|TBL3 | Plant protein of unknown function (DUF828) | chr5:147608-149316 REVERSE LENGTH=434	plasma membrane	18.682	0

## Sheet: Phytohormones
Category	Gene RefSeq ID	Protein RefSeq ID	log2FC	q-value	RefSeq Annotation	TAIR10 gene ID	% of similarity	BLAST e-value	TAIR10 annotation	Localization by SUBA4	Control mean TPM	Infection mean TPM
Abscisic acid Metabolism	LOC107820622	XP_016502423.1	4.781	6.69686e-21	'abscisic acid 8''-hydroxylase 4-like	AT3G19270.1	70.379	0	|CYP707A4 | cytochrome P450, family 707, subfamily A, polypeptide 4 | chr3:6673885-6676400 REVERSE LENGTH=468	extracellular	0.593	15.864
Abscisic acid Metabolism	LOC107776450	XP_016451831.1	3.902	4.44487e-10	'abscisic acid 8''-hydroxylase 4-like	AT3G19270.1	69.845	0	|CYP707A4 | cytochrome P450, family 707, subfamily A, polypeptide 4 | chr3:6673885-6676400 REVERSE LENGTH=468	extracellular	0.668	9.954
Abscisic acid Metabolism	LOC107791402	XP_016468954.1	-1.133	0.0125968	'abscisic acid 8''-hydroxylase 1-like	AT4G19230.1	77.106	0	|CYP707A1 | cytochrome P450, family 707, subfamily A, polypeptide 1 | chr4:10521524-10523517 FORWARD LENGTH=467	plasma membrane,extracellular	14.925	6.76
Abscisic acid Metabolism	LOC107802049	XP_016480973.1	-1.382	0.0383981	'benzaldehyde dehydrogenase (NAD(+))-like] [partial=5'''	AT1G04580.1	57.381	0	|AAO4, ATAO-4, ATAO2, AO4 | aldehyde oxidase 4 | chr1:1252212-1257510 REVERSE LENGTH=1337	plasma membrane,cytosol	0.597	0.225
Abscisic acid Metabolism	LOC107827644	XP_016510306.1	-1.437	0.00577031	9-cis-epoxycarotenoid dioxygenase NCED1, chloroplastic-like	AT3G14440.1	72.84	0	|NCED3, ATNCED3, STO1, SIS7 | nine-cis-epoxycarotenoid dioxygenase 3 | chr3:4831678-4833477 REVERSE LENGTH=599	plastid	7.494	2.758
Abscisic acid Metabolism	LOC107799511	XP_016478117.1	-2.078	2.9816e-05	9-cis-epoxycarotenoid dioxygenase NCED1, chloroplastic-like	AT3G14440.1	72.583	0	|NCED3, ATNCED3, STO1, SIS7 | nine-cis-epoxycarotenoid dioxygenase 3 | chr3:4831678-4833477 REVERSE LENGTH=599	plastid	10.111	2.384
Abscisic acid Metabolism	LOC107816996	XP_016498247.1	-2.229	0.00223939	protein ABA DEFICIENT 4, chloroplastic-like isoform X1	AT1G67080.1	65.73	6.07e-85	|ABA4 | abscisic acid (aba)-deficient 4 | chr1:25045405-25046681 REVERSE LENGTH=220	plastid	5.375	1.146
Abscisic acid Metabolism	LOC107830097	XP_016513066.1	-2.292	1.95785e-05	'abscisic acid 8''-hydroxylase 1-like'	AT4G19230.1	77.204	0	|CYP707A1 | cytochrome P450, family 707, subfamily A, polypeptide 1 | chr4:10521524-10523517 FORWARD LENGTH=467	plasma membrane,extracellular	6.837	1.381
Abscisic acid Metabolism	LOC107823578	XP_016505751.1	-2.984	2.25225e-05	probable carotenoid cleavage dioxygenase 4, chloroplastic	AT4G19170.1	67.325	0	|NCED4, CCD4 | nine-cis-epoxycarotenoid dioxygenase 4 | chr4:10481835-10483622 FORWARD LENGTH=595	plastid	10.329	1.302
Abscisic acid Metabolism	LOC107791323	XP_016468852.1	-3.051	0.00662172	probable carotenoid cleavage dioxygenase 4, chloroplastic	AT4G19170.1	66.497	0	|NCED4, CCD4 | nine-cis-epoxycarotenoid dioxygenase 4 | chr4:10481835-10483622 FORWARD LENGTH=595	plastid	5.248	0.632
Abscisic acid Metabolism	LOC107767418	XP_016441917.1	-3.203	0.000224785	probable carotenoid cleavage dioxygenase 4, chloroplastic	AT4G19170.1	68.525	0	|NCED4, CCD4 | nine-cis-epoxycarotenoid dioxygenase 4 | chr4:10481835-10483622 FORWARD LENGTH=595	plastid	7.612	0.824
Abscisic acid Metabolism	LOC107797460	XP_016475842.1	-4.19	7.67881e-09	protein ABA DEFICIENT 4, chloroplastic-like	AT1G67080.1	66.292	3.38e-79	|ABA4 | abscisic acid (aba)-deficient 4 | chr1:25045405-25046681 REVERSE LENGTH=220	plastid	6.462	0.348
Abscisic acid Metabolism	LOC107818013	XP_016499412.1	-6.125	1.93034e-28	'abscisic acid 8''-hydroxylase 2-like'	AT1G19630.1	58.744	0	|CYP722A1 | cytochrome P450, family 722, subfamily A, polypeptide 1 | chr1:6785427-6787967 REVERSE LENGTH=476	endoplasmic reticulum	25.266	0.36
Abscisic acid Metabolism	LOC107764881	XP_016438949.1	-6.355	1.22598e-26	'abscisic acid 8''-hydroxylase 2-like] [partial=5'''	AT1G19630.1	59.559	2.02e-169	|CYP722A1 | cytochrome P450, family 722, subfamily A, polypeptide 1 | chr1:6785427-6787967 REVERSE LENGTH=476	endoplasmic reticulum	14.812	0.179
Abscisic acid Response	LOC107814799	XP_016495745.1	9.916	1.82826e-13	putative HVA22-like protein g	AT5G42560.1	54.971	4.04e-73	Abscisic acid-responsive (TB2/DP1, HVA22) family protein | chr5:17015573-17016969 FORWARD LENGTH=296	extracellular	0	5.903
Abscisic acid Response	LOC107810191	XP_016490425.1	3.744	6.66255e-05	putative HVA22-like protein g	AT5G42560.1	57.534	4.35e-65	Abscisic acid-responsive (TB2/DP1, HVA22) family protein | chr5:17015573-17016969 FORWARD LENGTH=296	extracellular	0.527	6.342
Abscisic acid Response	LOC107803581	XP_016482815.1	3.208	5.92776e-06	HVA22-like protein i	AT5G42560.3	46.465	1.1e-29	Abscisic acid-responsive (TB2/DP1, HVA22) family protein | chr5:17015703-17016969 FORWARD LENGTH=285	nucleus	0.887	7.649
Abscisic acid Response	LOC107766448	XP_016440717.1	-1.247	0.00755678	putative HVA22-like protein g	AT5G42560.1	77.622	3.58e-85	Abscisic acid-responsive (TB2/DP1, HVA22) family protein | chr5:17015573-17016969 FORWARD LENGTH=296	extracellular	13.765	5.75
Abscisic acid Response	LOC107781703	XP_016457928.1	-1.491	0.00986126	putative HVA22-like protein g	AT5G42560.1	79.72	3.72e-87	Abscisic acid-responsive (TB2/DP1, HVA22) family protein | chr5:17015573-17016969 FORWARD LENGTH=296	extracellular	12.299	4.365
Abscisic acid Response	LOC107763684	XP_016437656.1	-4.58	1.34194e-20	abscisic stress-ripening protein 2	#N/A	#N/A	#N/A	#N/A	#N/A	1528.63	63.428
Abscisic acid Response	LOC107782875	XP_016459302.1	-7.037	1.91145e-27	abscisic stress-ripening protein 2-like	#N/A	#N/A	#N/A	#N/A	#N/A	266.78	1.981
Abscisic acid Signaling	LOC107776401	XP_016451783.1	6.083	3.03993e-08	abscisic acid receptor PYL4-like	AT2G40330.1	55.963	4.44e-80	|PYL6, RCAR9 | PYR1-like 6 | chr2:16845177-16845824 REVERSE LENGTH=215	cytosol	0.061	4.714
Abscisic acid Signaling	LOC107816583	XP_016497795.1	5.286	8.27065e-08	abscisic acid receptor PYL4-like	AT2G40330.1	64.912	2.4e-77	|PYL6, RCAR9 | PYR1-like 6 | chr2:16845177-16845824 REVERSE LENGTH=215	cytosol	0.127	5.906
Abscisic acid Signaling	LOC107794010	XP_016471945.1	2.71	0.00195604	abscisic acid receptor PYL4-like	AT2G40330.1	60.563	9.69e-84	|PYL6, RCAR9 | PYR1-like 6 | chr2:16845177-16845824 REVERSE LENGTH=215	cytosol	1.67	10.923
Abscisic acid Signaling	LOC107822698	XP_016504745.1	2.211	0.0042936	abscisic acid receptor PYL4-like	AT2G40330.1	59.624	1.49e-87	|PYL6, RCAR9 | PYR1-like 6 | chr2:16845177-16845824 REVERSE LENGTH=215	cytosol	3.325	14.935
Abscisic acid Signaling	LOC107788622	XP_016465801.1	2.059	0.0161859	abscisic acid receptor PYL4-like	AT2G38310.1	77.301	1.04e-80	|PYL4, RCAR10 | PYR1-like 4 | chr2:16050251-16050874 FORWARD LENGTH=207	plastid	1.524	6.132
Abscisic acid Signaling	LOC107778387	XP_016454124.1	1.734	0.0276628	abscisic acid receptor PYL4-like	AT2G38310.1	76.687	6.94e-80	|PYL4, RCAR10 | PYR1-like 4 | chr2:16050251-16050874 FORWARD LENGTH=207	plastid	1.414	4.516
Abscisic acid Signaling	LOC107760113	XP_016433617.1	1.589	0.0257306	abscisic acid receptor PYL2-like	AT2G26040.1	67.895	6.46e-84	|PYL2, RCAR14 | PYR1-like 2 | chr2:11094832-11095404 REVERSE LENGTH=190	cytosol	0.57	1.655
Abscisic acid Signaling	LOC107804547	XP_016483949.1	1.227	0.00453849	abscisic acid receptor PYL8-like	AT5G53160.2	79.459	3.97e-103	|RCAR3, PYL8 | regulatory components of ABA receptor 3 | chr5:21561026-21561953 FORWARD LENGTH=188	cytosol	32.347	75.097
Abscisic acid Signaling	LOC107776093	XP_016451400.1	-1.221	0.0283149	ABSCISIC ACID-INSENSITIVE 5-like protein 7	AT1G49720.1	49.425	6.23e-81	|ABF1 | abscisic acid responsive element-binding factor 1 | chr1:18400826-18402354 FORWARD LENGTH=392	nucleus	10.656	4.543
Abscisic acid Signaling	LOC107813322	XP_016494060.1	-1.565	0.0146806	abscisic acid receptor PYR1-like	AT4G17870.1	72.872	7.78e-97	|PYR1, RCAR11 | Polyketide cyclase/dehydrase and lipid transport superfamily protein | chr4:9928792-9929367 FORWARD LENGTH=191	nucleus	14.438	4.865
Abscisic acid Signaling	LOC107819915	XP_016501583.1	-1.774	0.0197102	abscisic acid and environmental stress-inducible protein TAS14-like	#N/A	#N/A	#N/A	#N/A	#N/A	25.418	7.424
Abscisic acid Signaling	LOC107820579	XP_016502375.1	-2.761	1.61982e-08	abscisic stress-ripening protein 2-like	#N/A	#N/A	#N/A	#N/A	#N/A	427.584	62.555
Abscisic acid Signaling	LOC107825693	XP_016508068.1	-3.094	2.9201e-05	abscisic acid and environmental stress-inducible protein TAS14-like	#N/A	#N/A	#N/A	#N/A	#N/A	35.491	4.104
Abscisic acid Signaling	LOC107766937	XP_016441334.1	-3.221	2.83773e-06	protein C2-DOMAIN ABA-RELATED 7-like	AT1G70810.1	60	1.46e-66	Calcium-dependent lipid-binding (CaLB domain) family protein | chr1:26704207-26705091 FORWARD LENGTH=165	cytosol	4.233	0.433
Abscisic acid Signaling	LOC107769012	XP_016443671.1	-4.146	1.74554e-15	protein C2-DOMAIN ABA-RELATED 7-like	AT1G70810.1	60	2.01e-67	Calcium-dependent lipid-binding (CaLB domain) family protein | chr1:26704207-26705091 FORWARD LENGTH=165	cytosol	39.84	2.23
Auxins Metabolism	LOC107764714	XP_016438804.1	10.93	7.91342e-25	IAA-amino acid hydrolase ILR1-like 2	AT5G56660.1	56.098	1.28e-163	|ILL2 | IAA-leucine resistant (ILR)-like 2 | chr5:22933278-22935011 FORWARD LENGTH=439	endoplasmic reticulum	0.065	107.739
Auxins Metabolism	LOC107826904	XP_016509435.1	5.437	1.63419e-07	IAA-amino acid hydrolase ILR1-like 2	AT1G51760.1	53.864	2.84e-165	|IAR3, JR3 | peptidase M20/M25/M40 family protein | chr1:19199562-19201424 FORWARD LENGTH=440	endoplasmic reticulum	1.025	42.749
Auxins Metabolism	LOC107819938	XP_016501615.1	2.262	1.41398e-05	IAA-amino acid hydrolase ILR1-like 4	AT1G51760.1	68.326	0	|IAR3, JR3 | peptidase M20/M25/M40 family protein | chr1:19199562-19201424 FORWARD LENGTH=440	endoplasmic reticulum	4.583	21.738
Auxins Metabolism	LOC107824093	XP_016506304.1	2.214	0.00176624	IAA-amino acid hydrolase ILR1-like 6	AT1G44350.1	65.888	0	|ILL6 | IAA-leucine resistant (ILR)-like gene 6 | chr1:16834749-16838201 REVERSE LENGTH=464	extracellular	0.439	2.063
Auxins Metabolism	LOC107774327	XP_016449310.1	2.202	2.42321e-05	IAA-amino acid hydrolase ILR1-like 4	AT1G51760.1	67.873	0	|IAR3, JR3 | peptidase M20/M25/M40 family protein | chr1:19199562-19201424 FORWARD LENGTH=440	endoplasmic reticulum	8.897	40.359
Auxins Metabolism	LOC107797063	XP_016475403.1	1.558	0.0105372	IAA-amino acid hydrolase ILR1-like 6	AT1G44350.1	66.121	0	|ILL6 | IAA-leucine resistant (ILR)-like gene 6 | chr1:16834749-16838201 REVERSE LENGTH=464	extracellular	2.07	6.067
Auxins Metabolism	LOC107762349	XP_016436177.1	1.388	0.044741	IAA-amino acid hydrolase ILR1-like 3 isoform X1	AT3G02875.1	59.36	6.15e-177	|ILR1 | Peptidase M20/M25/M40 family protein | chr3:631993-633859 FORWARD LENGTH=442	endoplasmic reticulum	0.97	2.471
Auxins Metabolism	LOC107796246	XP_016474512.1	1.378	0.0150687	indole-3-acetic acid-amido synthetase GH3.6-like	AT5G54510.1	75.123	0	|GH3.6, DFL1 | Auxin-responsive GH3 family protein | chr5:22131321-22133564 REVERSE LENGTH=612	cytosol	0.944	2.427
Auxins Metabolism	LOC107807935	XP_016487874.1	-1.112	0.0297767	amidase 1-like	AT1G08980.1	65.385	1.8e-168	|ATAMI1, AMI1, ATTOC64-I, TOC64-I | amidase 1 | chr1:2884455-2886430 FORWARD LENGTH=425	cytosol	6.608	3.035
Auxins Metabolism	LOC107791151	XP_016468651.1	-2.841	0.000211084	indole-3-pyruvate monooxygenase YUCCA6-like	AT5G25620.1	72.573	0	|YUC6 | Flavin-binding monooxygenase family protein | chr5:8935520-8938224 REVERSE LENGTH=417	cytosol	0.696	0.091
Auxins Metabolism	LOC107814352	XP_016495244.1	-3.113	1.81732e-05	indole-3-acetate O-methyltransferase 1-like	AT5G55250.1	74.485	0	|IAMT1 | IAA carboxylmethyltransferase 1 | chr5:22407589-22410854 REVERSE LENGTH=386	cytosol	1.595	0.178
Auxins Metabolism	LOC107806232	XP_016485842.1	-3.265	1.00049e-08	putative indole-3-acetic acid-amido synthetase GH3.9 isoform X1	AT2G47750.1	67.554	0	|GH3.9 | putative indole-3-acetic acid-amido synthetase GH3.9 | chr2:19560307-19562974 REVERSE LENGTH=585	cytosol	4.971	0.512
Auxins Metabolism	LOC107796335	XP_016474603.1	-3.65	6.60222e-07	indole-3-acetic acid-amido synthetase GH3.6-like	AT5G54510.1	73.5	0	|GH3.6, DFL1 | Auxin-responsive GH3 family protein | chr5:22131321-22133564 REVERSE LENGTH=612	cytosol	4.98	0.393
Auxins Metabolism	LOC107821957	XP_016503929.1	-4.615	4.05418e-11	putative indole-3-acetic acid-amido synthetase GH3.9 isoform X1	AT2G47750.1	68.386	0	|GH3.9 | putative indole-3-acetic acid-amido synthetase GH3.9 | chr2:19560307-19562974 REVERSE LENGTH=585	cytosol	7.204	0.292
Auxins Response	LOC107772004	XP_016446974.1	8.412	1.42297e-32	auxin-induced protein PCNT115-like	AT1G60690.1	78.134	0	NAD(P)-linked oxidoreductase superfamily protein | chr1:22349892-22351668 REVERSE LENGTH=345	cytosol	0.12	52.819
Auxins Response	LOC107775052	XP_016450211.1	8.179	3.13299e-18	auxin-induced protein PCNT115-like isoform X1	AT1G60710.1	77.326	0	|ATB2 | NAD(P)-linked oxidoreductase superfamily protein | chr1:22355073-22356627 REVERSE LENGTH=345	cytosol	1.43	397.776
Auxins Response	LOC107762212	XP_016436039.1	6.375	1.94359e-08	auxin-responsive protein SAUR36-like	AT3G60690.1	69.767	1.95e-40	SAUR-like auxin-responsive protein family | chr3:22435262-22435774 FORWARD LENGTH=170	mitochondrion	0.234	14.802
Auxins Response	LOC107831126	XP_016514345.1	6.244	2.84448e-14	auxin-responsive protein SAUR36-like	AT3G60690.1	45.455	2.01e-41	SAUR-like auxin-responsive protein family | chr3:22435262-22435774 FORWARD LENGTH=170	mitochondrion	0.193	16.048
Auxins Response	LOC107774052	XP_016448997.1	4.587	3.70323e-14	auxin-responsive protein SAUR32-like	AT4G00880.1	66.667	8.51e-31	SAUR-like auxin-responsive protein family | chr4:366692-367060 REVERSE LENGTH=122	cytosol	2.759	63.64
Auxins Response	LOC107811778	XP_016492255.1	4.397	0.000428256	uncharacterized protein LOC107811778	AT5G20820.1	55.556	2.38e-36	SAUR-like auxin-responsive protein family | chr5:7046911-7047294 REVERSE LENGTH=127	cytosol	0.631	10.845
Auxins Response	LOC107760702	XP_016434282.1	3.204	2.17096e-08	auxin-responsive protein SAUR36-like	AT3G60690.1	55.556	2.4e-42	SAUR-like auxin-responsive protein family | chr3:22435262-22435774 FORWARD LENGTH=170	mitochondrion	3.198	28.754
Auxins Response	LOC107775053	XP_016450213.1	2.879	1.91331e-07	auxin-induced protein PCNT115-like	AT1G60710.1	76.316	0	|ATB2 | NAD(P)-linked oxidoreductase superfamily protein | chr1:22355073-22356627 REVERSE LENGTH=345	cytosol	10.105	73.145
Auxins Response	LOC107764954	XP_016439017.1	2.544	0.00212423	auxin-induced protein PCNT115-like	AT1G60710.1	77.019	0	|ATB2 | NAD(P)-linked oxidoreductase superfamily protein | chr1:22355073-22356627 REVERSE LENGTH=345	cytosol	0.687	3.876
Auxins Response	LOC107816763	XP_016497988.1	2.264	2.87825e-07	auxin-induced protein PCNT115	AT1G60710.1	76.724	0	|ATB2 | NAD(P)-linked oxidoreductase superfamily protein | chr1:22355073-22356627 REVERSE LENGTH=345	cytosol	18.821	89.47
Auxins Response	LOC107830695	XP_016513811.1	2.234	0.00064831	uncharacterized protein LOC107830695 isoform X1	AT2G46530.1	49.827	1.58e-86	|ARF11 | auxin response factor 11 | chr2:19104993-19108029 FORWARD LENGTH=601	nucleus	0.973	4.549
Auxins Response	LOC107772005	XP_016446975.1	2.061	1.29373e-05	auxin-induced protein PCNT115-like	AT1G60710.1	77.485	0	|ATB2 | NAD(P)-linked oxidoreductase superfamily protein | chr1:22355073-22356627 REVERSE LENGTH=345	cytosol	7.888	32.547
Auxins Response	LOC107823026	XP_016505098.1	2.022	0.00241707	auxin-responsive protein IAA17-like	AT1G04250.1	51.121	1.08e-69	|AXR3, IAA17 | AUX/IAA transcriptional regulator family protein | chr1:1136382-1138340 FORWARD LENGTH=229	nucleus	7.291	28.919
Auxins Response	LOC107806690	XP_016486387.1	1.978	0.00365474	auxin-binding protein ABP19a-like	AT5G20630.1	66.667	1.75e-86	|GLP3, GLP3A, GLP3B, ATGER3, GER3 | germin 3 | chr5:6975315-6975950 REVERSE LENGTH=211	extracellular	1.438	5.687
Auxins Response	LOC107823187	XP_016505269.1	1.688	0.0128552	auxin-responsive protein SAUR36-like	AT3G60690.1	55.556	5.08e-42	SAUR-like auxin-responsive protein family | chr3:22435262-22435774 FORWARD LENGTH=170	mitochondrion	8.571	27.1
Auxins Response	LOC107807599	XP_016487492.1	1.147	0.0327025	uncharacterized protein LOC107807599 isoform X1	AT2G46530.1	52.358	4.15e-65	|ARF11 | auxin response factor 11 | chr2:19104993-19108029 FORWARD LENGTH=601	nucleus	2.382	5.205
Auxins Response	LOC107807809	XP_016487728.1	-1.048	0.0286351	auxin-responsive protein IAA26-like	AT3G16500.1	50.376	9.54e-77	|PAP1, IAA26 | phytochrome-associated protein 1 | chr3:5612801-5614208 REVERSE LENGTH=269	nucleus	78.169	37.629
Auxins Response	LOC107802785	XP_016481839.1	-1.095	0.0384801	protein AUXIN RESPONSE 4-like	AT1G54990.1	53.741	1.13e-150	|AXR4, RGR, RGR1 | alpha/beta-Hydrolases superfamily protein | chr1:20511565-20513489 FORWARD LENGTH=473	endoplasmic reticulum	10.082	4.694
Auxins Response	LOC107812758	XP_016493409.1	-1.15	0.0339529	auxin response factor 8-like isoform X1	AT5G37020.1	67.647	0	|ARF8, ATARF8 | auxin response factor 8 | chr5:14630151-14634106 FORWARD LENGTH=811	nucleus	4.663	2.083
Auxins Response	LOC107803745	XP_016482996.1	-1.325	0.00472207	auxin response factor 3-like	AT2G33860.1	56.731	0	|ETT, ARF3 | Transcriptional factor B3 family protein / auxin-responsive factor AUX/IAA-related | chr2:14325444-14328613 REVERSE LENGTH=608	nucleus	9.99	3.956
Auxins Response	LOC107815085	XP_016496088.1	-1.346	0.00465759	auxin response factor 19-like	AT1G19220.1	68.463	0	|ARF19, IAA22, ARF11 | auxin response factor 19 | chr1:6628395-6632779 REVERSE LENGTH=1086	nucleus	10.718	4.186
Auxins Response	LOC107785172	XP_016461896.1	-1.347	0.00345176	auxin response factor 3-like	AT2G33860.1	56.582	0	|ETT, ARF3 | Transcriptional factor B3 family protein / auxin-responsive factor AUX/IAA-related | chr2:14325444-14328613 REVERSE LENGTH=608	nucleus	9.724	3.802
Auxins Response	LOC107814627	XP_016495558.1	-1.445	0.0477943	auxin-responsive protein SAUR32-like	AT2G46690.1	67.47	2.89e-37	SAUR-like auxin-responsive protein family | chr2:19180904-19181269 FORWARD LENGTH=121	cytosol	12.976	4.665
Auxins Response	LOC107825977	XP_016508390.1	-1.544	0.0192521	'auxin-responsive protein IAA8-like] [partial=5'''	AT4G29080.1	55.789	1.64e-87	|PAP2, IAA27 | phytochrome-associated protein 2 | chr4:14323665-14325213 REVERSE LENGTH=305	nucleus	4.002	1.367
Auxins Response	LOC107802499	XP_016481498.1	-1.583	0.00541959	auxin-responsive protein IAA27-like	AT4G29080.1	53.795	2.02e-95	|PAP2, IAA27 | phytochrome-associated protein 2 | chr4:14323665-14325213 REVERSE LENGTH=305	nucleus	56.326	18.733
Auxins Response	LOC107820037	XP_016501725.1	-1.585	0.00215565	auxin-responsive protein IAA27-like	AT4G29080.1	53.016	9.76e-94	|PAP2, IAA27 | phytochrome-associated protein 2 | chr4:14323665-14325213 REVERSE LENGTH=305	nucleus	33.365	11.067
Auxins Response	LOC107814232	XP_016495091.1	-1.594	0.00192489	auxin-responsive protein IAA27-like isoform X1	AT4G29080.1	52.98	7.44e-93	|PAP2, IAA27 | phytochrome-associated protein 2 | chr4:14323665-14325213 REVERSE LENGTH=305	nucleus	47.312	15.59
Auxins Response	LOC107795884	XP_016474075.1	-1.597	0.000780501	auxin response factor 9-like	AT4G23980.2	57.27	0	|ARF9 | auxin response factor 9 | chr4:12451592-12454737 FORWARD LENGTH=636	nucleus	6.777	2.218
Auxins Response	LOC107763299	XP_016437267.1	-1.657	0.000197512	auxin-responsive protein IAA8-like	AT5G65670.2	58.824	3.67e-120	|IAA9 | indole-3-acetic acid inducible 9 | chr5:26254463-26256134 FORWARD LENGTH=336	nucleus	133.735	42.13
Auxins Response	LOC107783207	XP_016459667.1	-1.681	0.000515094	auxin-responsive protein IAA27-like	AT4G29080.1	54.153	6.2e-90	|PAP2, IAA27 | phytochrome-associated protein 2 | chr4:14323665-14325213 REVERSE LENGTH=305	nucleus	39.384	12.218
Auxins Response	LOC107831629	XP_016514897.1	-1.685	4.48563e-05	auxin response factor 2-like isoform X3	AT5G62000.3	60.978	0	|ARF2, ARF1-BP, HSS, ORE14 | auxin response factor 2 | chr5:24910859-24914680 FORWARD LENGTH=859	nucleus	45.715	14.133
Auxins Response	LOC107832210	XP_016515513.1	-1.863	3.00292e-05	auxin response factor 19-like	AT1G19220.1	80.048	0	|ARF19, IAA22, ARF11 | auxin response factor 19 | chr1:6628395-6632779 REVERSE LENGTH=1086	nucleus	14.923	4.084
Auxins Response	LOC107829641	XP_016512581.1	-1.867	0.016289	protein SHI RELATED SEQUENCE 1-like isoform X1	AT3G51060.1	52.366	8.36e-69	|STY1, SRS1 | Lateral root primordium (LRP) protein-related | chr3:18964606-18966130 FORWARD LENGTH=370	nucleus	2.839	0.762
Auxins Response	LOC107799063	XP_016477618.1	-1.89	0.0230728	protein SHI RELATED SEQUENCE 1-like	AT5G66350.1	46.041	1.38e-77	|SHI | Lateral root primordium (LRP) protein-related | chr5:26504714-26506143 REVERSE LENGTH=331	nucleus	2.351	0.615
Auxins Response	LOC107771982	XP_016446938.1	-1.892	0.0012427	auxin response factor 11-like isoform X1	AT3G61830.1	55.708	0	|ARF18 | auxin response factor 18 | chr3:22888171-22891179 FORWARD LENGTH=602	nucleus	9.931	2.643
Auxins Response	LOC107774036	XP_016448964.1	-1.894	2.75359e-05	auxin transporter-like protein 3	AT1G77690.1	87.42	0	|LAX3 | like AUX1 3 | chr1:29201232-29203317 REVERSE LENGTH=470	plasma membrane	35.737	9.503
Auxins Response	LOC107831537	XP_016514804.1	-1.919	0.00540886	auxin-binding protein T85	AT4G02980.1	75.301	3.3e-92	|ABP1, ABP | endoplasmic reticulum auxin binding protein 1 | chr4:1319902-1321449 REVERSE LENGTH=198	endoplasmic reticulum	3.012	0.787
Auxins Response	LOC107788572	XP_016465737.1	-1.954	1.79936e-06	auxin-responsive protein IAA8-like	AT2G22670.4	61.199	3.56e-108	|IAA8 | indoleacetic acid-induced protein 8 | chr2:9636877-9638459 FORWARD LENGTH=338	nucleus	140.553	36.034
Auxins Response	LOC107771003	XP_016445813.1	-1.958	1.50469e-05	auxin response factor 19-like	AT1G19220.1	73.301	3.56e-85	|ARF19, IAA22, ARF11 | auxin response factor 19 | chr1:6628395-6632779 REVERSE LENGTH=1086	nucleus	10.266	2.627
Auxins Response	LOC107822108	XP_016504097.1	-1.975	6.37012e-05	auxin response factor 19-like	AT1G19220.1	79.832	0	|ARF19, IAA22, ARF11 | auxin response factor 19 | chr1:6628395-6632779 REVERSE LENGTH=1086	nucleus	2.596	0.656
Auxins Response	LOC107802735	XP_016481774.1	-2.019	0.000370035	auxin response factor 19-like isoform X1	AT1G19220.1	71.398	0	|ARF19, IAA22, ARF11 | auxin response factor 19 | chr1:6628395-6632779 REVERSE LENGTH=1086	nucleus	11.441	2.807
Auxins Response	LOC107832378	XP_016515704.1	-2.048	0.0189034	auxin-induced protein 15A-like	AT4G34760.1	69.524	5.55e-47	SAUR-like auxin-responsive protein family | chr4:16582471-16582794 REVERSE LENGTH=107	cytosol	14.201	3.35
Auxins Response	LOC107785490	XP_016462299.1	-2.197	5.87928e-07	auxin response factor 4-like	AT5G60450.1	60.761	0	|ARF4 | auxin response factor 4 | chr5:24308558-24312187 REVERSE LENGTH=788	nucleus	15.411	3.344
Auxins Response	LOC107782639	XP_016459020.1	-2.234	0.0031112	auxin-responsive protein IAA26-like	AT3G16500.1	47.403	1.42e-76	|PAP1, IAA26 | phytochrome-associated protein 1 | chr3:5612801-5614208 REVERSE LENGTH=269	nucleus	3.556	0.751
Auxins Response	LOC107822266	XP_016504278.1	-2.244	0.00263036	auxin-responsive protein IAA4-like	AT5G43700.1	68.817	3.33e-86	|ATAUX2-11, IAA4 | AUX/IAA transcriptional regulator family protein | chr5:17550465-17551206 FORWARD LENGTH=186	nucleus	27.102	5.652
Auxins Response	LOC107801569	XP_016480400.1	-2.304	4.55934e-05	auxin-responsive protein IAA13-like isoform X1	AT2G33310.2	51.406	1.64e-66	|IAA13 | auxin-induced protein 13 | chr2:14114569-14115757 REVERSE LENGTH=247	nucleus	26.202	5.288
Auxins Response	LOC107826218	XP_016508655.1	-2.365	9.0223e-09	auxin response factor 4-like	AT5G60450.1	61.811	0	|ARF4 | auxin response factor 4 | chr5:24308558-24312187 REVERSE LENGTH=788	nucleus	17.16	3.308
Auxins Response	LOC107763062	XP_016436970.1	-2.401	0.00142725	protein SHI RELATED SEQUENCE 1-like	AT3G51060.1	49.162	2.58e-69	|STY1, SRS1 | Lateral root primordium (LRP) protein-related | chr3:18964606-18966130 FORWARD LENGTH=370	nucleus	2.185	0.399
Auxins Response	LOC107800172	XP_016478816.1	-2.526	0.000704955	auxin-induced protein 15A-like	AT4G34760.1	77.57	1.95e-58	SAUR-like auxin-responsive protein family | chr4:16582471-16582794 REVERSE LENGTH=107	cytosol	14.444	2.435
Auxins Response	LOC107803705	XP_016482959.1	-2.577	7.59523e-05	auxin-responsive protein IAA27-like	AT4G29080.1	54.485	2.92e-91	|PAP2, IAA27 | phytochrome-associated protein 2 | chr4:14323665-14325213 REVERSE LENGTH=305	nucleus	107.871	18.095
Auxins Response	LOC107789100	XP_016466352.1	-2.585	4.14119e-07	auxin-responsive protein IAA4-like	AT5G43700.1	66.495	7.04e-89	|ATAUX2-11, IAA4 | AUX/IAA transcriptional regulator family protein | chr5:17550465-17551206 FORWARD LENGTH=186	nucleus	77.423	12.797
Auxins Response	LOC107818122	XP_016499548.1	-2.593	0.000535859	auxin transporter-like protein 2 isoform X1	AT2G38120.1	87.14	0	|AUX1, WAV5, PIR1, MAP1 | Transmembrane amino acid transporter family protein | chr2:15973493-15976792 FORWARD LENGTH=485	golgi,plasma membrane	1.823	0.301
Auxins Response	LOC107832787	XP_016516154.1	-2.624	0.0206113	auxin-induced protein 15A-like	AT4G38840.1	54.082	5.09e-35	SAUR-like auxin-responsive protein family | chr4:18125174-18125473 REVERSE LENGTH=99	mitochondrion	21.25	3.443
Auxins Response	LOC107794264	XP_016472228.1	-2.726	0.00138325	auxin-responsive protein IAA16-like	AT3G04730.1	68.98	1.72e-111	|IAA16 | indoleacetic acid-induced protein 16 | chr3:1288993-1290415 REVERSE LENGTH=236	nucleus	113.802	16.964
Auxins Response	LOC107774041	XP_016448970.1	-2.761	7.66714e-05	auxin-responsive protein IAA4-like	AT5G43700.1	69.355	2.95e-86	|ATAUX2-11, IAA4 | AUX/IAA transcriptional regulator family protein | chr5:17550465-17551206 FORWARD LENGTH=186	nucleus	52.562	7.684
Auxins Response	LOC107809429	XP_016489550.1	-2.768	0.00173549	auxin-responsive protein IAA16-like	AT3G04730.1	68.98	5.67e-104	|IAA16 | indoleacetic acid-induced protein 16 | chr3:1288993-1290415 REVERSE LENGTH=236	nucleus	74.032	10.725
Auxins Response	LOC107772993	XP_016447932.1	-2.988	1.30482e-05	auxin response factor 18-like	AT4G30080.1	46.614	1.82e-50	|ARF16 | auxin response factor 16 | chr4:14703369-14705564 REVERSE LENGTH=670	nucleus	2.971	0.365
Auxins Response	LOC107779163	XP_016455008.1	-3.021	2.34926e-11	auxin-responsive protein IAA12-like isoform X1	AT2G33310.2	50	3.75e-65	|IAA13 | auxin-induced protein 13 | chr2:14114569-14115757 REVERSE LENGTH=247	nucleus	21.039	2.566
Auxins Response	LOC107830067	XP_016513039.1	-3.071	7.54318e-10	auxin-responsive protein IAA4-like	AT5G43700.1	67.01	8.16e-91	|ATAUX2-11, IAA4 | AUX/IAA transcriptional regulator family protein | chr5:17550465-17551206 FORWARD LENGTH=186	nucleus	49.138	5.776
Auxins Response	LOC107787046	XP_016464049.1	-3.088	0.000165417	protein SHI RELATED SEQUENCE 1-like isoform X1	AT3G51060.1	56.067	4.48e-61	|STY1, SRS1 | Lateral root primordium (LRP) protein-related | chr3:18964606-18966130 FORWARD LENGTH=370	nucleus	2.829	0.321
Auxins Response	LOC107805560	XP_016485107.1	-3.202	0.0022525	auxin-induced protein 15A-like	AT4G38840.1	57.143	2.63e-37	SAUR-like auxin-responsive protein family | chr4:18125174-18125473 REVERSE LENGTH=99	mitochondrion	106.12	11.444
Auxins Response	LOC107815530	XP_016496619.1	-3.204	5.74273e-06	auxin-responsive protein IAA14-like	AT4G14550.1	68.5	4.08e-89	|IAA14, SLR | indole-3-acetic acid inducible 14 | chr4:8348521-8349923 REVERSE LENGTH=228	nucleus	88.948	9.589
Auxins Response	LOC107766364	XP_016440622.1	-3.24	5.36909e-07	auxin-induced protein 6B-like	AT1G75590.1	58.824	4.56e-51	SAUR-like auxin-responsive protein family | chr1:28383250-28383714 REVERSE LENGTH=154	mitochondrion	34.477	3.616
Auxins Response	LOC107789101	XP_016466354.1	-3.279	3.04427e-09	auxin-responsive protein IAA27-like isoform X1	AT4G29080.1	53.395	5.18e-94	|PAP2, IAA27 | phytochrome-associated protein 2 | chr4:14323665-14325213 REVERSE LENGTH=305	nucleus	15.748	1.605
Auxins Response	LOC107770237	XP_016445000.1	-3.303	4.27226e-08	'auxin response factor 16-like] [partial=3''] [exception=annotated by transcript or proteomic data'	AT4G30080.1	69.296	0	|ARF16 | auxin response factor 16 | chr4:14703369-14705564 REVERSE LENGTH=670	nucleus	3.523	0.354
Auxins Response	LOC107783916	XP_016460428.1	-3.409	0.000515775	auxin-induced protein 15A-like	AT4G38840.1	56.566	1.79e-36	SAUR-like auxin-responsive protein family | chr4:18125174-18125473 REVERSE LENGTH=99	mitochondrion	111.777	10.478
Auxins Response	LOC107808387	XP_016488392.1	-3.495	2.09977e-06	auxin-induced protein 15A-like	AT4G34760.1	75.701	1.86e-55	SAUR-like auxin-responsive protein family | chr4:16582471-16582794 REVERSE LENGTH=107	cytosol	8.89	0.75
Auxins Response	LOC107808395	XP_016488402.1	-3.605	1.22654e-06	auxin-induced protein 15A-like	AT4G34760.1	75.701	1.2e-58	SAUR-like auxin-responsive protein family | chr4:16582471-16582794 REVERSE LENGTH=107	cytosol	14.153	1.17
Auxins Response	LOC107830749	XP_016513872.1	-3.646	0.000239712	auxin-induced protein 22D-like	AT5G43700.1	62.5	1e-72	|ATAUX2-11, IAA4 | AUX/IAA transcriptional regulator family protein | chr5:17550465-17551206 FORWARD LENGTH=186	nucleus	24.875	1.963
Auxins Response	LOC107825512	XP_016507858.1	-3.915	4.33565e-08	auxin-induced protein 15A-like	AT4G34760.1	76.636	2.76e-58	SAUR-like auxin-responsive protein family | chr4:16582471-16582794 REVERSE LENGTH=107	cytosol	21.782	1.381
Auxins Response	LOC107810165	XP_016490389.1	-4.077	1.41002e-08	auxin transporter-like protein 2	AT2G21050.1	88.286	0	|LAX2 | like AUXIN RESISTANT 2 | chr2:9034289-9036439 FORWARD LENGTH=483	plasma membrane	2.378	0.134
Auxins Response	LOC107763329	XP_016437293.1	-4.155	1.36717e-06	auxin-induced protein 15A-like	AT4G38840.1	58.163	5.12e-38	SAUR-like auxin-responsive protein family | chr4:18125174-18125473 REVERSE LENGTH=99	mitochondrion	101.948	5.665
Auxins Response	LOC107808574	XP_016488586.1	-4.306	1.75895e-07	auxin-induced protein 6B-like	AT1G75590.1	58.17	1.05e-51	SAUR-like auxin-responsive protein family | chr1:28383250-28383714 REVERSE LENGTH=154	mitochondrion	11.617	0.56
Auxins Response	LOC107832299	XP_016515599.1	-4.428	1.27344e-11	auxin transporter-like protein 2	AT2G21050.1	89.107	0	|LAX2 | like AUXIN RESISTANT 2 | chr2:9034289-9036439 FORWARD LENGTH=483	plasma membrane	3.136	0.144
Auxins Response	LOC107798207	XP_016476666.1	-4.473	1.14201e-11	auxin-responsive protein IAA14-like	AT4G14550.1	70.996	7e-111	|IAA14, SLR | indole-3-acetic acid inducible 14 | chr4:8348521-8349923 REVERSE LENGTH=228	nucleus	151.196	6.772
Auxins Response	LOC107806659	XP_016486348.1	-4.54	2.35104e-10	auxin-induced protein 22D-like	AT5G43700.1	60.938	3.85e-79	|ATAUX2-11, IAA4 | AUX/IAA transcriptional regulator family protein | chr5:17550465-17551206 FORWARD LENGTH=186	nucleus	205.345	8.723
Auxins Response	LOC107816590	XP_016497801.1	-4.553	7.86036e-08	auxin-induced protein 22D-like	AT5G43700.1	60.571	3.34e-71	|ATAUX2-11, IAA4 | AUX/IAA transcriptional regulator family protein | chr5:17550465-17551206 FORWARD LENGTH=186	nucleus	27.956	1.18
Auxins Response	LOC107781721	XP_016457948.1	-4.559	1.77728e-12	auxin response factor 16-like	AT4G30080.1	60.907	0	|ARF16 | auxin response factor 16 | chr4:14703369-14705564 REVERSE LENGTH=670	nucleus	4.947	0.209
Auxins Response	LOC107786124	XP_016463047.1	-4.578	4.27177e-19	auxin-responsive protein IAA13-like	AT2G33310.3	54.783	1.27e-77	|IAA13 | auxin-induced protein 13 | chr2:14114569-14115757 REVERSE LENGTH=246	nucleus	21.623	0.895
Auxins Response	LOC107764405	XP_016438455.1	-4.706	3.57012e-07	auxin-responsive protein IAA14-like	AT4G14550.1	73.43	4.48e-105	|IAA14, SLR | indole-3-acetic acid inducible 14 | chr4:8348521-8349923 REVERSE LENGTH=228	nucleus	17.864	0.679
Auxins Response	LOC107772558	XP_016447543.1	-4.801	4.68131e-17	auxin-responsive protein IAA13-like	AT2G33310.3	53.913	3.85e-76	|IAA13 | auxin-induced protein 13 | chr2:14114569-14115757 REVERSE LENGTH=246	nucleus	17.759	0.623
Auxins Response	LOC107830653	XP_016513762.1	-4.854	9.73736e-16	auxin-responsive protein IAA14-like	AT4G14550.1	71.064	1.61e-113	|IAA14, SLR | indole-3-acetic acid inducible 14 | chr4:8348521-8349923 REVERSE LENGTH=228	nucleus	75.59	2.594
Auxins Response	LOC107817361	XP_016498655.1	-5.113	7.36861e-05	auxin-responsive protein SAUR68-like	AT1G29500.1	52.055	7.1e-44	SAUR-like auxin-responsive protein family | chr1:10321290-10321697 FORWARD LENGTH=135	mitochondrion	35.61	1.015
Auxins Response	LOC107820890	XP_016502730.1	-5.147	4.03958e-09	uncharacterized protein LOC107820890	AT3G12955.1	45.385	1.19e-19	SAUR-like auxin-responsive protein family | chr3:4135659-4136078 REVERSE LENGTH=139	mitochondrion	7.711	0.196
Auxins Response	LOC107803212	XP_016482338.1	-5.307	1.12492e-07	auxin-induced protein 15A-like	AT2G21220.1	76.471	2.1e-56	SAUR-like auxin-responsive protein family | chr2:9089380-9089694 FORWARD LENGTH=104	mitochondrion	8.803	0.182
Auxins Response	LOC107810690	XP_016490979.1	-5.316	6.04735e-06	auxin-responsive protein SAUR68-like	AT1G29500.1	49.612	2.69e-40	SAUR-like auxin-responsive protein family | chr1:10321290-10321697 FORWARD LENGTH=135	mitochondrion	11.804	0.298
Auxins Response	LOC107810695	XP_016490984.1	-5.374	0.000594068	auxin-responsive protein SAUR21-like	AT5G18020.1	70	1.43e-33	SAUR-like auxin-responsive protein family | chr5:5966305-5966580 REVERSE LENGTH=91	mitochondrion	67.425	1.592
Auxins Response	LOC107798462	XP_016476953.1	-5.379	2.54565e-05	auxin-responsive protein SAUR71-like	AT3G12955.1	45.985	1.82e-20	SAUR-like auxin-responsive protein family | chr3:4135659-4136078 REVERSE LENGTH=139	mitochondrion	18.983	0.433
Auxins Response	LOC107764970	XP_016439032.1	-5.48	5.18806e-09	auxin-induced protein 15A-like	AT4G34760.1	77.57	1.55e-56	SAUR-like auxin-responsive protein family | chr4:16582471-16582794 REVERSE LENGTH=107	cytosol	10.004	0.182
Auxins Response	LOC107762242	XP_016436074.1	-6.156	3.38657e-13	auxin-responsive protein IAA28-like isoform X1	AT4G32280.1	35.081	1.38e-33	|IAA29 | indole-3-acetic acid inducible 29 | chr4:15583479-15584628 FORWARD LENGTH=251	nucleus	5.567	0.074
Auxins Response	LOC107810688	XP_016490976.1	-6.179	1.47719e-06	auxin-responsive protein SAUR68-like	AT1G29500.1	47.945	2.2e-37	SAUR-like auxin-responsive protein family | chr1:10321290-10321697 FORWARD LENGTH=135	mitochondrion	19.243	0.252
Auxins Response	LOC107779779	XP_016455751.1	-6.478	8.12358e-07	auxin-responsive protein SAUR68-like	AT1G29500.1	48.63	2.82e-38	SAUR-like auxin-responsive protein family | chr1:10321290-10321697 FORWARD LENGTH=135	mitochondrion	30.209	0.326
Auxins Response	LOC107812268	XP_016492810.1	-6.524	1.87602e-13	auxin-induced protein AUX22-like	AT3G15540.1	54.839	7.15e-58	|IAA19, MSG2 | indole-3-acetic acid inducible 19 | chr3:5264100-5265378 FORWARD LENGTH=197	nucleus	10.791	0.112
Auxins Response	LOC107812991	XP_016493675.1	-6.526	9.03332e-06	auxin-responsive protein SAUR68-like	AT1G29500.1	48.889	9.1e-39	SAUR-like auxin-responsive protein family | chr1:10321290-10321697 FORWARD LENGTH=135	mitochondrion	39.93	0.42
Auxins Response	LOC107781374	XP_016457554.1	-6.577	0.000249047	auxin-responsive protein SAUR68-like	AT1G29500.1	47.26	7.51e-37	SAUR-like auxin-responsive protein family | chr1:10321290-10321697 FORWARD LENGTH=135	mitochondrion	24.698	0.241
Auxins Response	LOC107779771	XP_016455743.1	-6.638	5.33128e-07	auxin-responsive protein SAUR68-like	AT1G29500.1	55.479	1.41e-44	SAUR-like auxin-responsive protein family | chr1:10321290-10321697 FORWARD LENGTH=135	mitochondrion	28.568	0.281
Auxins Response	LOC107831872	XP_016515158.1	-6.73	6.97233e-05	auxin-responsive protein SAUR64-like	AT1G29510.1	51.128	3.48e-32	|SAUR68 | SAUR-like auxin-responsive protein family | chr1:10322683-10323114 FORWARD LENGTH=143	mitochondrion	53.494	0.479
Auxins Response	LOC107812995	XP_016493680.1	-6.834	3.09355e-05	auxin-responsive protein SAUR68-like	AT1G29500.1	46.575	2.78e-35	SAUR-like auxin-responsive protein family | chr1:10321290-10321697 FORWARD LENGTH=135	mitochondrion	31.408	0.264
Auxins Response	LOC107811049	XP_016491385.1	-6.897	8.54333e-07	auxin-responsive protein SAUR68-like isoform X1	AT1G29500.1	53.043	4.97e-36	SAUR-like auxin-responsive protein family | chr1:10321290-10321697 FORWARD LENGTH=135	mitochondrion	41.528	0.335
Auxins Response	LOC107827714	XP_016510383.1	-6.921	2.00199e-16	auxin-responsive protein SAUR68-like	AT1G29500.1	48.276	4.81e-31	SAUR-like auxin-responsive protein family | chr1:10321290-10321697 FORWARD LENGTH=135	mitochondrion	33.787	0.278
Auxins Response	LOC107813770	XP_016494561.1	-7.162	4.8136e-05	auxin-induced protein 15A-like	AT4G38840.1	57.143	4.08e-37	SAUR-like auxin-responsive protein family | chr4:18125174-18125473 REVERSE LENGTH=99	mitochondrion	81.174	0.485
Auxins Response	LOC107831875	XP_016515161.1	-7.18	1.36544e-05	auxin-responsive protein SAUR68-like	AT1G29500.1	45.205	1.48e-32	SAUR-like auxin-responsive protein family | chr1:10321290-10321697 FORWARD LENGTH=135	mitochondrion	45.925	0.311
Auxins Response	LOC107800673	XP_016479383.1	-7.24	2.04796e-05	auxin-responsive protein SAUR68-like	AT1G29500.1	50.34	4.44e-40	SAUR-like auxin-responsive protein family | chr1:10321290-10321697 FORWARD LENGTH=135	mitochondrion	17.05	0.093
Auxins Response	LOC107779777	XP_016455749.1	-7.243	4.52982e-06	auxin-responsive protein SAUR68-like	AT1G29500.1	52.055	7.11e-43	SAUR-like auxin-responsive protein family | chr1:10321290-10321697 FORWARD LENGTH=135	mitochondrion	43.03	0.269
Auxins Response	LOC107779778	XP_016455750.1	-7.566	6.49696e-05	auxin-responsive protein SAUR68-like	AT1G29500.1	50.685	8.41e-37	SAUR-like auxin-responsive protein family | chr1:10321290-10321697 FORWARD LENGTH=135	mitochondrion	26.504	0.123
Auxins Response	LOC107827716	XP_016510384.1	-9.015	2.17531e-07	auxin-responsive protein SAUR68-like	AT1G29500.1	49.655	5.21e-41	SAUR-like auxin-responsive protein family | chr1:10321290-10321697 FORWARD LENGTH=135	mitochondrion	7.13	0
Auxins Response	LOC107812997	XP_016493681.1	-9.838	6.48348e-07	auxin-responsive protein SAUR21-like	AT5G18020.1	71.014	4.65e-33	SAUR-like auxin-responsive protein family | chr5:5966305-5966580 REVERSE LENGTH=91	mitochondrion	13.021	0
Auxins Response	LOC107782902	XP_016459334.1	-10.223	3.82467e-09	auxin-induced protein 15A-like	AT4G38840.1	56.122	8.46e-28	SAUR-like auxin-responsive protein family | chr4:18125174-18125473 REVERSE LENGTH=99	mitochondrion	68.851	0
Auxins Response	LOC107793623	XP_016471498.1	-10.847	4.87908e-07	auxin-responsive protein SAUR68-like	AT1G29500.1	48.63	6.6e-40	SAUR-like auxin-responsive protein family | chr1:10321290-10321697 FORWARD LENGTH=135	mitochondrion	17.373	0
Auxins Response	LOC107781392	XP_016457573.1	-11.336	4.17068e-07	auxin-responsive protein SAUR66-like	AT1G29500.1	47.945	1.17e-36	SAUR-like auxin-responsive protein family | chr1:10321290-10321697 FORWARD LENGTH=135	mitochondrion	19.538	0
Auxins Response	LOC107794137	XP_016472088.1	-11.645	1.05057e-08	auxin-responsive protein SAUR68-like	AT1G29500.1	50.685	6.49e-44	SAUR-like auxin-responsive protein family | chr1:10321290-10321697 FORWARD LENGTH=135	mitochondrion	44.158	0
Auxins Transport	LOC107797537	XP_016475924.1	6.798	8.54043e-26	uncharacterized transporter YBR287W-like	AT1G20925.1	58.373	6.96e-163	Auxin efflux carrier family protein | chr1:7289973-7292507 FORWARD LENGTH=472	plasma membrane	0.418	42.89
Auxins Transport	LOC107829903	XP_016512864.1	6.427	2.43404e-14	uncharacterized transporter C5D6.04-like isoform X1	AT2G17500.4	62.802	0	Auxin efflux carrier family protein | chr2:7607063-7608990 FORWARD LENGTH=396	extracellular	1.605	139.383
Auxins Transport	LOC107765046	XP_016439124.1	6.199	4.74307e-13	uncharacterized transporter C5D6.04-like isoform X1	AT2G17500.4	62.319	0	Auxin efflux carrier family protein | chr2:7607063-7608990 FORWARD LENGTH=396	extracellular	0.299	24.396
Auxins Transport	LOC107817222	XP_016498500.1	3.762	0.00616176	uncharacterized transporter YBR287W-like isoform X1	AT1G20925.1	45.122	6.22e-121	Auxin efflux carrier family protein | chr1:7289973-7292507 FORWARD LENGTH=472	plasma membrane	0.158	1.853
Auxins Transport	LOC107828255	XP_016511028.1	3.125	3.57228e-05	uncharacterized transporter YBR287W-like	AT1G76520.2	44.581	2.67e-125	Auxin efflux carrier family protein | chr1:28715384-28717289 FORWARD LENGTH=390	plasma membrane	0.297	2.792
Auxins Transport	LOC107819848	XP_016501487.1	-1.37	0.0168422	auxin transporter-like protein 4 isoform X1	AT2G38120.1	86.51	0	|AUX1, WAV5, PIR1, MAP1 | Transmembrane amino acid transporter family protein | chr2:15973493-15976792 FORWARD LENGTH=485	golgi,plasma membrane	31.677	12.237
Auxins Transport	LOC107768583	XP_016443190.1	-1.712	0.000113271	uncharacterized protein LOC107768583	AT5G01990.1	71.19	0	Auxin efflux carrier family protein | chr5:377373-379600 REVERSE LENGTH=431	vacuole	30.593	9.289
Auxins Transport	LOC107782321	XP_016458682.1	-1.867	0.0117481	protein TORNADO 1-like	AT5G55540.1	65.875	0	|TRN1, LOP1 | tornado 1 | chr5:22496322-22500543 REVERSE LENGTH=1380	nucleus	4.135	1.129
Auxins Transport	LOC107780185	XP_016456201.1	-1.971	7.07582e-05	auxin efflux carrier component 7-like	AT1G70940.1	76.364	0	|PIN3, ATPIN3 | Auxin efflux carrier family protein | chr1:26743170-26745871 FORWARD LENGTH=640	plasma membrane	15.773	3.981
Auxins Transport	LOC107800418	XP_016479066.1	-2.042	0.00606392	auxin transporter-like protein 4	AT2G38120.1	85.867	0	|AUX1, WAV5, PIR1, MAP1 | Transmembrane amino acid transporter family protein | chr2:15973493-15976792 FORWARD LENGTH=485	golgi,plasma membrane	1.253	0.303
Auxins Transport	LOC107775904	XP_016451191.1	-2.074	5.47445e-06	auxin efflux carrier component 7-like	AT1G70940.1	75.982	0	|PIN3, ATPIN3 | Auxin efflux carrier family protein | chr1:26743170-26745871 FORWARD LENGTH=640	plasma membrane	14.738	3.475
Auxins Transport	LOC107782481	XP_016458852.1	-2.107	3.00352e-05	auxin transporter-like protein 4	AT2G38120.1	85.653	0	|AUX1, WAV5, PIR1, MAP1 | Transmembrane amino acid transporter family protein | chr2:15973493-15976792 FORWARD LENGTH=485	golgi,plasma membrane	24.91	5.76
Auxins Transport	LOC107773374	XP_016448285.1	-2.215	0.00212173	auxin transporter-like protein 4	AT2G38120.1	85.225	0	|AUX1, WAV5, PIR1, MAP1 | Transmembrane amino acid transporter family protein | chr2:15973493-15976792 FORWARD LENGTH=485	golgi,plasma membrane	2.339	0.497
Auxins Transport	LOC107816434	XP_016497640.1	-2.322	0.00261164	auxin transporter-like protein 2	AT2G21050.1	88.961	0	|LAX2 | like AUXIN RESISTANT 2 | chr2:9034289-9036439 FORWARD LENGTH=483	plasma membrane	8.395	1.65
Auxins Transport	LOC107818193	XP_016499626.1	-2.333	0.012493	protein TORNADO 1-like	AT5G55540.1	65.609	0	|TRN1, LOP1 | tornado 1 | chr5:22496322-22500543 REVERSE LENGTH=1380	nucleus	4.631	0.914
Auxins Transport	LOC107799472	XP_016478081.1	-2.345	0.000198305	auxin efflux carrier component 1-like	AT1G73590.1	64.798	0	|PIN1, ATPIN1 | Auxin efflux carrier family protein | chr1:27659772-27662876 FORWARD LENGTH=622	plasma membrane	5.526	1.071
Auxins Transport	LOC107818413	XP_016499903.1	-2.827	1.00083e-10	auxin efflux carrier component 1-like	AT1G73590.1	64.953	0	|PIN1, ATPIN1 | Auxin efflux carrier family protein | chr1:27659772-27662876 FORWARD LENGTH=622	plasma membrane	11.117	1.551
Auxins Transport	LOC107821691	XP_016503618.1	-2.944	4.88179e-07	auxin transporter-like protein 5	AT2G21050.1	88.312	0	|LAX2 | like AUXIN RESISTANT 2 | chr2:9034289-9036439 FORWARD LENGTH=483	plasma membrane	3.883	0.5
Auxins Transport	LOC107775627	XP_016450863.1	-3.14	1.09219e-11	probable auxin efflux carrier component 1c	AT1G73590.1	70.644	0	|PIN1, ATPIN1 | Auxin efflux carrier family protein | chr1:27659772-27662876 FORWARD LENGTH=622	plasma membrane	18.427	2.076
Auxins Transport	LOC107830898	XP_016514062.1	-3.6	1.49644e-16	probable auxin efflux carrier component 1c	AT1G73590.1	72.327	0	|PIN1, ATPIN1 | Auxin efflux carrier family protein | chr1:27659772-27662876 FORWARD LENGTH=622	plasma membrane	23.269	1.901
Auxins Transport	LOC107793550	XP_016471412.1	-4.284	1.94577e-09	uncharacterized protein LOC107793550	AT2G17500.4	60.964	0	Auxin efflux carrier family protein | chr2:7607063-7608990 FORWARD LENGTH=396	extracellular	236.026	12.133
Auxins Transport	LOC107804626	XP_016484030.1	-4.971	1.38292e-05	uncharacterized protein LOC107804626 isoform X1	AT1G20925.1	48.562	1.09e-79	Auxin efflux carrier family protein | chr1:7289973-7292507 FORWARD LENGTH=472	plasma membrane	5.858	0.178
Auxins Transport	LOC107830074	XP_016513044.1	-5.32	7.92107e-12	uncharacterized protein LOC107830074 isoform X1	AT1G76520.2	48.558	5.02e-128	Auxin efflux carrier family protein | chr1:28715384-28717289 FORWARD LENGTH=390	plasma membrane	18.74	0.461
Auxins Transport	LOC107765259	XP_016439366.1	-5.985	6.61232e-21	uncharacterized protein LOC107765259 isoform X1	AT2G17500.4	60.808	0	Auxin efflux carrier family protein | chr2:7607063-7608990 FORWARD LENGTH=396	extracellular	128.808	2.02
Auxins Transport	LOC107774276	XP_016449255.1	-6.791	6.85565e-15	putative auxin efflux carrier component 8	AT5G16530.1	57.746	2.19e-127	|PIN5 | Auxin efflux carrier family protein | chr5:5400735-5402626 FORWARD LENGTH=351	endoplasmic reticulum	5.44	0.046
Auxins Transport	LOC107817755	XP_016499106.1	-9.902	9.49605e-17	putative auxin efflux carrier component 8 isoform X1	AT5G16530.1	56.911	1.13e-121	|PIN5 | Auxin efflux carrier family protein | chr5:5400735-5402626 FORWARD LENGTH=351	endoplasmic reticulum	3.632	0
Brassinosteroids Metabolism	LOC107795954	XP_016474150.1	1.678	0.032945	cytochrome P450 90B1-like	AT3G50660.1	72.407	0	|DWF4, CYP90B1, CLM, SNP2, SAV1, PSC1 | Cytochrome P450 superfamily protein | chr3:18814262-18817168 REVERSE LENGTH=513	endoplasmic reticulum	0.569	1.876
Brassinosteroids Metabolism	LOC107795958	XP_016474153.1	-1.427	0.0204987	delta(24)-sterol reductase-like	AT3G19820.3	78.598	0	|DWF1 | cell elongation protein / DWARF1 / DIMINUTO (DIM) | chr3:6879835-6881616 REVERSE LENGTH=561	plasma membrane,cytosol	1.764	0.653
Brassinosteroids Metabolism	LOC107779000	XP_016454824.1	-1.438	0.000586949	sterol 14-demethylase-like	AT1G11680.1	80.384	0	|CYP51G1, EMB1738, CYP51A2, CYP51 | CYTOCHROME P450 51G1 | chr1:3938925-3940585 FORWARD LENGTH=488	endoplasmic reticulum	119.083	43.662
Brassinosteroids Metabolism	LOC107802648	XP_016481664.1	-1.519	0.00827151	cycloeucalenol cycloisomerase-like	AT5G50375.1	78.261	5.07e-168	|CPI1 | cyclopropyl isomerase | chr5:20511856-20513931 FORWARD LENGTH=280	plasma membrane	5.1	1.763
Brassinosteroids Metabolism	LOC107764727	XP_016438816.1	-1.902	3.44362e-06	'sterol 14-demethylase-like] [partial=3''] [exception=annotated by transcript or proteomic data'	AT1G11680.1	80.488	2.44e-69	|CYP51G1, EMB1738, CYP51A2, CYP51 | CYTOCHROME P450 51G1 | chr1:3938925-3940585 FORWARD LENGTH=488	endoplasmic reticulum	255.798	68.031
Brassinosteroids Metabolism	LOC107785877	XP_016462760.1	-1.929	2.30385e-06	delta(24)-sterol reductase isoform X2	AT3G19820.3	81.028	0	|DWF1 | cell elongation protein / DWARF1 / DIMINUTO (DIM) | chr3:6879835-6881616 REVERSE LENGTH=561	plasma membrane,cytosol	151.701	39.527
Brassinosteroids Metabolism	LOC107762070	XP_016435877.1	-2.036	0.000418875	delta(7)-sterol-C5(6)-desaturase	AT3G02580.1	78.358	5.39e-150	|STE1, DWF7, BUL1 | sterol 1 | chr3:547048-548615 FORWARD LENGTH=281	endoplasmic reticulum	7.979	1.924
Brassinosteroids Metabolism	LOC107763191	XP_016437144.1	-2.119	0.00568786	delta(7)-sterol-C5(6)-desaturase-like	AT3G02580.1	76.316	7.11e-151	|STE1, DWF7, BUL1 | sterol 1 | chr3:547048-548615 FORWARD LENGTH=281	endoplasmic reticulum	1.976	0.456
Brassinosteroids Metabolism	LOC107784308	XP_016460905.1	-2.163	0.00221833	cytochrome P450 CYP749A22-like	AT2G26710.1	38.976	5.36e-126	|BAS1, CYP734A1, CYP72B1 | Cytochrome P450 superfamily protein | chr2:11380700-11383413 FORWARD LENGTH=520	endoplasmic reticulum	0.724	0.16
Brassinosteroids Metabolism	LOC107764502	XP_016438571.1	-2.54	3.48144e-07	24-methylenesterol C-methyltransferase 2	AT1G20330.1	83.989	0	|SMT2, CVP1, FRL1 | sterol methyltransferase 2 | chr1:7038968-7040053 REVERSE LENGTH=361	endoplasmic reticulum	31.344	5.369
Brassinosteroids Metabolism	LOC107800100	XP_016478733.1	-2.778	5.01774e-08	24-methylenesterol C-methyltransferase 2-like	AT1G20330.1	83.944	0	|SMT2, CVP1, FRL1 | sterol methyltransferase 2 | chr1:7038968-7040053 REVERSE LENGTH=361	endoplasmic reticulum	32.431	4.704
Brassinosteroids Metabolism	LOC107825897	XP_016508303.1	-2.916	2.54744e-06	cytochrome P450 724B1-like	AT3G50660.1	42.105	9.73e-140	|DWF4, CYP90B1, CLM, SNP2, SAV1, PSC1 | Cytochrome P450 superfamily protein | chr3:18814262-18817168 REVERSE LENGTH=513	endoplasmic reticulum	2.042	0.268
Brassinosteroids Metabolism	LOC107776792	XP_016452205.1	-2.945	9.84309e-07	delta(24)-sterol reductase-like	AT3G19820.3	77.86	0	|DWF1 | cell elongation protein / DWARF1 / DIMINUTO (DIM) | chr3:6879835-6881616 REVERSE LENGTH=561	plasma membrane,cytosol	1.776	0.228
Brassinosteroids Metabolism	LOC107827683	XP_016510356.1	-3.283	2.98553e-05	cytochrome P450 734A1-like	AT2G26710.1	64.848	0	|BAS1, CYP734A1, CYP72B1 | Cytochrome P450 superfamily protein | chr2:11380700-11383413 FORWARD LENGTH=520	endoplasmic reticulum	1.072	0.103
Brassinosteroids Metabolism	LOC107806423	XP_016486065.1	-3.889	0.00261417	cytochrome P450 734A1-like	AT2G26710.1	64.286	0	|BAS1, CYP734A1, CYP72B1 | Cytochrome P450 superfamily protein | chr2:11380700-11383413 FORWARD LENGTH=520	endoplasmic reticulum	4.144	0.273
Brassinosteroids Response	LOC107782055	XP_016458373.1	-2.083	0.000370391	protein EXORDIUM-like 5	AT2G17230.1	72.059	1.1e-162	|EXL5 | EXORDIUM like 5 | chr2:7494892-7495983 REVERSE LENGTH=363	extracellular	6.054	1.42
Brassinosteroids Response	LOC107787087	XP_016464092.1	-2.233	4.89741e-06	protein EXORDIUM-like 3	AT5G51550.1	78.025	1.01e-177	|EXL3 | EXORDIUM like 3 | chr5:20939793-20940806 REVERSE LENGTH=337	extracellular	16.041	3.384
Brassinosteroids Response	LOC107820290	XP_016502037.1	-3.464	1.39317e-07	protein EXORDIUM-like 5	AT2G17230.1	76.768	1.18e-154	|EXL5 | EXORDIUM like 5 | chr2:7494892-7495983 REVERSE LENGTH=363	extracellular	8.612	0.776
Brassinosteroids Response	LOC107781239	XP_016457400.1	-4.254	3.10499e-05	protein EXORDIUM-like 7	AT2G35150.1	64.516	2.38e-132	|EXL1 | EXORDIUM like 1 | chr2:14817220-14818191 REVERSE LENGTH=323	extracellular	6.031	0.306
Brassinosteroids Response	LOC107781358	XP_016457537.1	-5.335	1.45776e-14	protein EXORDIUM-like 7	AT2G35150.1	63.871	2.84e-131	|EXL1 | EXORDIUM like 1 | chr2:14817220-14818191 REVERSE LENGTH=323	extracellular	7.849	0.188
Brassinosteroids Signaling	LOC107812778	XP_016493434.1	4.442	1.76931e-11	BRI1 kinase inhibitor 1-like	AT5G42750.1	46.254	2.07e-21	|BKI1 | BRI1 kinase inhibitor 1 | chr5:17143028-17144041 REVERSE LENGTH=337	plasma membrane	0.369	7.482
Brassinosteroids Signaling	LOC107766802	XP_016441140.1	4.097	1.07247e-08	BRI1 kinase inhibitor 1-like	AT5G42750.1	48.039	3.36e-30	|BKI1 | BRI1 kinase inhibitor 1 | chr5:17143028-17144041 REVERSE LENGTH=337	plasma membrane	0.797	12.978
Brassinosteroids Signaling	LOC107777855	XP_016453496.1	3.101	6.2553e-08	somatic embryogenesis receptor kinase 2-like	AT1G34210.1	61.491	1.28e-62	|SERK2, ATSERK2 | somatic embryogenesis receptor-like kinase 2 | chr1:12459078-12462752 FORWARD LENGTH=628	plasma membrane	11.435	96.174
Brassinosteroids Signaling	LOC107823237	XP_016505346.1	2.573	7.89383e-09	membrane steroid-binding protein 2-like isoform X1	AT5G52240.1	64.352	1.5e-77	|MSBP1, ATMP1, AtMAPR5 | membrane steroid binding protein 1 | chr5:21213121-21214557 FORWARD LENGTH=220	endoplasmic reticulum	60.965	359.429
Brassinosteroids Signaling	LOC107821020	XP_016502901.1	1.664	0.000502332	shaggy-related protein kinase epsilon-like	AT4G00720.1	74.304	0	|ATSK32, ASKTHETA, SK32 | shaggy-like protein kinase 32 | chr4:294116-297002 REVERSE LENGTH=472	cytosol	8.339	26.181
Brassinosteroids Signaling	LOC107765190	XP_016439297.1	1.615	0.0434936	somatic embryogenesis receptor kinase 2-like isoform X1	AT1G71830.1	57.527	2.65e-54	|SERK1, ATSERK1 | somatic embryogenesis receptor-like kinase 1 | chr1:27018575-27021842 FORWARD LENGTH=625	plasma membrane	3.587	10.663
Brassinosteroids Signaling	LOC107770471	XP_016445269.1	1.594	0.000625833	membrane steroid-binding protein 2-like	AT5G52240.1	63.256	1.06e-74	|MSBP1, ATMP1, AtMAPR5 | membrane steroid binding protein 1 | chr5:21213121-21214557 FORWARD LENGTH=220	endoplasmic reticulum	60.184	180.449
Brassinosteroids Signaling	LOC107812175	XP_016492697.1	1.202	0.0184157	shaggy-related protein kinase epsilon-like	AT4G00720.1	76.068	0	|ATSK32, ASKTHETA, SK32 | shaggy-like protein kinase 32 | chr4:294116-297002 REVERSE LENGTH=472	cytosol	7.309	16.748
Brassinosteroids Signaling	LOC107831359	XP_016514609.1	1.069	0.012363	shaggy-related protein kinase epsilon-like	AT4G00720.1	76.119	0	|ATSK32, ASKTHETA, SK32 | shaggy-like protein kinase 32 | chr4:294116-297002 REVERSE LENGTH=472	cytosol	14.644	30.508
Brassinosteroids Signaling	LOC107815408	XP_016496466.1	-1.054	0.037905	BES1/BZR1 homolog protein 2-like	AT1G19350.3	56.211	1.55e-72	|BES1, BZR2 | Brassinosteroid signalling positive regulator (BZR1) family protein | chr1:6688680-6690165 FORWARD LENGTH=357	nucleus	13.064	6.252
Brassinosteroids Signaling	LOC107773738	XP_016448649.1	-1.068	0.0458312	shaggy-related protein kinase eta-like	AT4G18710.1	89.619	0	|BIN2, DWF12, UCU1, ATSK21, SK21 | Protein kinase superfamily protein | chr4:10296474-10298913 FORWARD LENGTH=380	cytosol	64.607	30.635
Brassinosteroids Signaling	LOC107831422	XP_016514666.1	-1.203	0.0118898	'probable serine/threonine-protein kinase At4g35230] [partial=5'''	AT4G35230.1	84.387	1.37e-172	|BSK1 | BR-signaling kinase 1 | chr4:16755325-16758041 REVERSE LENGTH=512	plasma membrane	15.112	6.512
Brassinosteroids Signaling	LOC107780582	XP_016456618.1	-1.288	0.0171032	probable serine/threonine-protein kinase At4g35230	AT5G46570.1	78.004	0	|BSK2 | BR-signaling kinase 2 | chr5:18894687-18897198 FORWARD LENGTH=489	plasma membrane	22.425	9.161
Brassinosteroids Signaling	LOC107799113	XP_016477676.1	-1.334	0.0100393	'probable serine/threonine-protein kinase At4g35230] [partial=3''] [exception=annotated by transcript or proteomic data'	AT4G35230.1	88.991	4.51e-148	|BSK1 | BR-signaling kinase 1 | chr4:16755325-16758041 REVERSE LENGTH=512	plasma membrane	13.429	5.286
Brassinosteroids Signaling	LOC107773955	XP_016448875.1	-1.371	0.0369206	shaggy-related protein kinase eta-like	AT4G18710.1	79.31	2.38e-47	|BIN2, DWF12, UCU1, ATSK21, SK21 | Protein kinase superfamily protein | chr4:10296474-10298913 FORWARD LENGTH=380	cytosol	16.228	6.273
Brassinosteroids Signaling	LOC107801038	XP_016479786.1	-1.459	0.00357057	shaggy-related protein kinase eta isoform X1	AT2G30980.1	88.329	0	|ASKdZeta, ATSK23, BIL1, ATSK2-2, SKdZeta | SHAGGY-related protein kinase dZeta | chr2:13182350-13185870 REVERSE LENGTH=412	nucleus	9.956	3.605
Brassinosteroids Signaling	LOC107792445	XP_016470141.1	-1.722	0.000346354	protein BRASSINAZOLE-RESISTANT 1-like	AT1G75080.2	66.139	8.77e-92	|BZR1 | Brassinosteroid signalling positive regulator (BZR1) family protein | chr1:28185709-28187063 FORWARD LENGTH=336	nucleus	20.403	6.15
Brassinosteroids Signaling	LOC107760659	XP_016434229.1	-1.841	0.0216837	BES1/BZR1 homolog protein 4-like	AT1G78700.1	68.807	1.87e-110	|BEH4 | BES1/BZR1 homolog 4 | chr1:29599854-29601539 FORWARD LENGTH=325	nucleus	2.956	0.807
Brassinosteroids Signaling	LOC107784588	XP_016461223.1	-1.893	0.00979897	serine/threonine-protein kinase BRI1-like 2	AT2G01950.1	69.681	0	|VH1, BRL2 | BRI1-like 2 | chr2:440805-444236 REVERSE LENGTH=1143	golgi	4.485	1.208
Cytokinins Metabolism	LOC107784803	XP_016461472.1	7.071	4.32804e-19	cytokinin hydroxylase-like	AT5G52400.1	60.496	0	|CYP715A1 | cytochrome P450, family 715, subfamily A, polypeptide 1 | chr5:21272949-21275509 FORWARD LENGTH=519	endoplasmic reticulum	0.101	15.415
Cytokinins Metabolism	LOC107763786	XP_016437768.1	6.408	1.24672e-10	cytokinin hydroxylase-like	AT5G52400.1	62.405	0	|CYP715A1 | cytochrome P450, family 715, subfamily A, polypeptide 1 | chr5:21272949-21275509 FORWARD LENGTH=519	endoplasmic reticulum	0.043	3.642
Cytokinins Metabolism	LOC107769776	XP_016444515.1	6.38	5.74702e-09	zeatin O-glucosyltransferase-like	AT2G15490.3	30.042	2.65e-52	|UGT73B4 | UDP-glycosyltransferase 73B4 | chr2:6761750-6763398 FORWARD LENGTH=481	endoplasmic reticulum	0.085	7.097
Cytokinins Metabolism	LOC107788105	XP_016465250.1	6.002	2.83493e-12	zeatin O-glucosyltransferase-like	AT2G36770.1	28.745	5.77e-54	UDP-Glycosyltransferase superfamily protein | chr2:15415227-15416717 REVERSE LENGTH=496	plasma membrane	0.019	1.806
Cytokinins Metabolism	LOC107801620	XP_016480457.1	5.42	1.29753e-05	zeatin O-glucosyltransferase-like	AT2G36770.1	29.495	1.86e-57	UDP-Glycosyltransferase superfamily protein | chr2:15415227-15416717 REVERSE LENGTH=496	plasma membrane	0.145	5.961
Cytokinins Metabolism	LOC107766411	XP_016440675.1	3.847	2.37643e-05	cytokinin hydroxylase-like	AT5G38450.1	69.574	0	|CYP735A1 | cytochrome P450, family 735, subfamily A, polypeptide 1 | chr5:15394000-15397233 REVERSE LENGTH=518	endoplasmic reticulum	0.06	0.975
Cytokinins Metabolism	LOC107821397	XP_016503317.1	2.028	0.00165537	'cytokinin riboside 5''-monophosphate phosphoribohydrolase LOG1-like'	AT2G28305.1	79.621	1.07e-112	|LOG1, ATLOG1 | Putative lysine decarboxylase family protein | chr2:12081186-12084307 FORWARD LENGTH=213	cytosol,nucleus	1.519	6.228
Cytokinins Metabolism	LOC107790576	XP_016468006.1	1.847	0.00115063	zeatin O-glucosyltransferase-like	AT2G15490.1	29.472	8.59e-55	|UGT73B4 | UDP-glycosyltransferase 73B4 | chr2:6761750-6763398 FORWARD LENGTH=484	endoplasmic reticulum	1.543	5.61
Cytokinins Metabolism	LOC107781850	XP_016458137.1	1.279	0.0486712	adenylate isopentenyltransferase 3, chloroplastic-like	AT3G63110.1	52.903	1.43e-114	|ATIPT3, IPT3 | isopentenyltransferase 3 | chr3:23318437-23319447 REVERSE LENGTH=336	plastid,nucleus	1.318	3.151
Cytokinins Metabolism	LOC107795022	XP_016473069.1	-1.678	0.0460857	adenylate isopentenyltransferase 3, chloroplastic-like	AT3G63110.1	53.871	5.2e-116	|ATIPT3, IPT3 | isopentenyltransferase 3 | chr3:23318437-23319447 REVERSE LENGTH=336	plastid,nucleus	1.169	0.357
Cytokinins Metabolism	LOC107814501	XP_016495419.1	-2.964	1.883e-06	adenylate isopentenyltransferase 5, chloroplastic-like	AT5G19040.1	59.233	1.62e-109	|ATIPT5, IPT5 | isopentenyltransferase 5 | chr5:6362389-6363381 REVERSE LENGTH=330	mitochondrion	2.741	0.344
Cytokinins Metabolism	LOC107795998	XP_016474191.1	-3.032	0.00134979	zeatin O-xylosyltransferase-like	AT4G34138.1	32.659	1.2e-49	|UGT73B1 | UDP-glucosyl transferase 73B1 | chr4:16348267-16349858 REVERSE LENGTH=488	plasma membrane	0.739	0.09
Cytokinins Metabolism	LOC107766196	XP_016440428.1	-8.757	2.5768e-11	adenylate isopentenyltransferase 5, chloroplastic-like	AT5G19040.1	57.966	1.01e-109	|ATIPT5, IPT5 | isopentenyltransferase 5 | chr5:6362389-6363381 REVERSE LENGTH=330	mitochondrion	1.911	0
Cytokinins Signaling	LOC107828466	XP_016511265.1	9.298	9.64191e-08	two-component response regulator ARR22-like	AT3G04280.3	48.624	3.39e-29	|ARR22, RR22 | response regulator 22 | chr3:1130138-1130689 REVERSE LENGTH=142	cytosol	0	8.474
Cytokinins Signaling	LOC107759355	XP_016432762.1	4.878	6.66811e-10	two-component response regulator ARR22-like	AT3G04280.3	46.667	3.24e-26	|ARR22, RR22 | response regulator 22 | chr3:1130138-1130689 REVERSE LENGTH=142	cytosol	0.225	8.902
Cytokinins Signaling	LOC107821378	XP_016503301.1	1.754	0.00244909	histidine kinase 3-like isoform X1	AT1G27320.1	67.56	0	|AHK3, HK3 | histidine kinase 3 | chr1:9487780-9492027 FORWARD LENGTH=1036	endoplasmic reticulum	10.534	35.288
Cytokinins Signaling	LOC107827910	XP_016510623.1	1.366	0.0402138	two-component response regulator ARR2-like isoform X1	AT4G16110.1	58.696	1.84e-121	|ARR2, RR2 | response regulator 2 | chr4:9112979-9115785 FORWARD LENGTH=664	nucleus	0.777	1.953
Cytokinins Signaling	LOC107769816	XP_016444559.1	-1.001	0.0245321	histidine kinase 2	AT5G35750.1	67.595	0	|AHK2, HK2 | histidine kinase 2 | chr5:13911743-13916337 REVERSE LENGTH=1176	endoplasmic reticulum	27.13	13.434
Cytokinins Signaling	LOC107794210	XP_016472170.1	-1.098	0.0159823	two-component response regulator ORR24-like	AT2G25180.1	57.812	4.97e-127	|ARR12, RR12 | response regulator 12 | chr2:10724490-10726961 REVERSE LENGTH=596	nucleus	12.227	5.667
Cytokinins Signaling	LOC107761939	XP_016435724.1	-1.327	0.00533783	histidine kinase 1-like isoform X1	AT2G17820.1	64.726	0	|ATHK1, AHK1, HK1 | histidine kinase 1 | chr2:7743133-7748013 REVERSE LENGTH=1207	plasma membrane	13.613	5.405
Cytokinins Signaling	LOC107818975	XP_016500540.1	-1.516	0.039096	two-component response regulator-like APRR1	AT5G61380.1	50.079	1.36e-170	|TOC1, APRR1, PRR1, AtTOC1 | CCT motif -containing response regulator protein | chr5:24675540-24678176 FORWARD LENGTH=618	nucleus	3.397	1.167
Cytokinins Signaling	LOC107819882	XP_016501541.1	-1.572	0.000265781	two-component response regulator ARR12-like	AT2G25180.1	56.168	1.18e-127	|ARR12, RR12 | response regulator 12 | chr2:10724490-10726961 REVERSE LENGTH=596	nucleus	11.215	3.739
Cytokinins Signaling	LOC107794902	XP_016472949.1	-1.891	0.00145815	histidine kinase 4-like	AT2G01830.1	67.5	0	|WOL, CRE1, WOL1, AHK4, ATCRE1 | CHASE domain containing histidine kinase protein | chr2:363332-367429 REVERSE LENGTH=1057	endoplasmic reticulum	29.048	7.805
Cytokinins Signaling	LOC107807632	XP_016487540.1	-1.998	0.00412158	two-component response regulator ARR9-like	AT3G57040.1	60.87	9.87e-86	|ARR9, ATRR4 | response regulator 9 | chr3:21110059-21111228 FORWARD LENGTH=234	nucleus	30.798	7.701
Cytokinins Signaling	LOC107773353	XP_016448263.1	-2.036	0.000880486	two-component response regulator-like APRR2	AT2G03500.1	49.515	8.7e-79	Homeodomain-like superfamily protein | chr2:1059926-1062259 FORWARD LENGTH=432	nucleus	8.859	2.135
Cytokinins Signaling	LOC107832200	XP_016515499.1	-2.085	0.00026693	histidine kinase 4-like isoform X1	AT2G01830.1	69.033	0	|WOL, CRE1, WOL1, AHK4, ATCRE1 | CHASE domain containing histidine kinase protein | chr2:363332-367429 REVERSE LENGTH=1057	endoplasmic reticulum	17.291	4.069
Cytokinins Signaling	LOC107776251	XP_016451610.1	-2.116	9.9636e-05	two-component response regulator ARR12-like isoform X1	AT2G25180.1	55.416	1.03e-126	|ARR12, RR12 | response regulator 12 | chr2:10724490-10726961 REVERSE LENGTH=596	nucleus	9.127	2.087
Cytokinins Signaling	LOC107792236	XP_016469917.1	-2.589	0.000591988	two-component response regulator ORR26-like	AT1G67710.1	67.5	5.64e-115	|ARR11 | response regulator 11 | chr1:25376994-25378905 REVERSE LENGTH=521	nucleus	10.019	1.661
Cytokinins Signaling	LOC107779908	XP_016455897.1	-2.721	2.86926e-11	histidine kinase 1-like isoform X1	AT2G17820.1	63.439	0	|ATHK1, AHK1, HK1 | histidine kinase 1 | chr2:7743133-7748013 REVERSE LENGTH=1207	plasma membrane	10.664	1.605
Cytokinins Signaling	LOC107795059	XP_016473111.1	-3.109	0.000160788	two-component response regulator ARR9-like	AT3G57040.1	63.445	1.46e-87	|ARR9, ATRR4 | response regulator 9 | chr3:21110059-21111228 FORWARD LENGTH=234	nucleus	3.871	0.441
Ethylene Metabolism	LOC107820810	XP_016502641.1	8.289	7.52847e-13	1-aminocyclopropane-1-carboxylate oxidase 1-like	AT5G05600.1	68.249	4.26e-176	2-oxoglutarate (2OG) and Fe(II)-dependent oxygenase superfamily protein | chr5:1672266-1674602 FORWARD LENGTH=371	cytosol	0.122	39.092
Ethylene Metabolism	LOC107831434	XP_016514679.1	8.167	1.65075e-21	1-aminocyclopropane-1-carboxylate synthase	AT1G01480.1	66.046	0	|ACS2, AT-ACC2 | 1-amino-cyclopropane-1-carboxylate synthase 2 | chr1:175862-178051 FORWARD LENGTH=496	cytosol	0.028	7.802
Ethylene Metabolism	LOC107759912	XP_016433401.1	6.676	2.34819e-10	1-aminocyclopropane-1-carboxylate oxidase-like	AT1G05010.1	75.926	2.9e-166	|EFE, ACO4, EAT1 | ethylene-forming enzyme | chr1:1431419-1432695 REVERSE LENGTH=323	golgi	2.581	257.417
Ethylene Metabolism	LOC107759913	XP_016433402.1	6.431	1.27302e-14	1-aminocyclopropane-1-carboxylate oxidase-like	AT1G05010.1	77.778	1.13e-169	|EFE, ACO4, EAT1 | ethylene-forming enzyme | chr1:1431419-1432695 REVERSE LENGTH=323	golgi	5.846	496.327
Ethylene Metabolism	LOC107778431	XP_016454172.1	6.081	7.21505e-14	1-aminocyclopropane-1-carboxylate synthase-like	AT3G61510.1	62.917	0	|ACS1, AT-ACS1 | ACC synthase 1 | chr3:22763495-22765730 REVERSE LENGTH=488	cytosol	1.212	81.17
Ethylene Metabolism	LOC107772014	XP_016446984.1	5.914	4.68017e-13	1-aminocyclopropane-1-carboxylate synthase-like	AT4G11280.1	66.809	0	|ACS6, ATACS6 | 1-aminocyclopropane-1-carboxylic acid (acc) synthase 6 | chr4:6864168-6865922 FORWARD LENGTH=495	nucleus	2.087	124.618
Ethylene Metabolism	LOC107803319	XP_016482495.1	5.526	5.83967e-23	1-aminocyclopropane-1-carboxylate oxidase homolog 1-like	AT1G06620.1	56.863	2.17e-152	2-oxoglutarate (2OG) and Fe(II)-dependent oxygenase superfamily protein | chr1:2025618-2027094 FORWARD LENGTH=365	cytosol	2.224	99.637
Ethylene Metabolism	LOC107788083	XP_016465226.1	5.309	1.52451e-18	1-aminocyclopropane-1-carboxylate oxidase 3-like	AT1G05010.1	76.161	3.92e-170	|EFE, ACO4, EAT1 | ethylene-forming enzyme | chr1:1431419-1432695 REVERSE LENGTH=323	golgi	3.455	133.747
Ethylene Metabolism	LOC107814996	XP_016495987.1	5.254	1.62635e-06	1-aminocyclopropane-1-carboxylate synthase-like	AT1G01480.1	65.424	0	|ACS2, AT-ACC2 | 1-amino-cyclopropane-1-carboxylate synthase 2 | chr1:175862-178051 FORWARD LENGTH=496	cytosol	0.181	6.317
Ethylene Metabolism	LOC107765873	XP_016440058.1	5.051	1.08485e-09	1-aminocyclopropane-1-carboxylate oxidase homolog 1-like	AT1G06620.1	56.62	2.7e-149	2-oxoglutarate (2OG) and Fe(II)-dependent oxygenase superfamily protein | chr1:2025618-2027094 FORWARD LENGTH=365	cytosol	0.949	29.846
Ethylene Metabolism	LOC107815999	XP_016497148.1	4.137	4.88937e-05	1-aminocyclopropane-1-carboxylate oxidase 1	AT1G05010.1	75.542	2.9e-168	|EFE, ACO4, EAT1 | ethylene-forming enzyme | chr1:1431419-1432695 REVERSE LENGTH=323	golgi	22.452	387.603
Ethylene Metabolism	LOC107781126	XP_016457260.1	3.967	3.19075e-09	1-aminocyclopropane-1-carboxylate oxidase	AT1G05010.1	76.852	1.17e-168	|EFE, ACO4, EAT1 | ethylene-forming enzyme | chr1:1431419-1432695 REVERSE LENGTH=323	golgi	10.484	161.776
Ethylene Metabolism	LOC107770971	XP_016445785.1	3.805	0.00857307	1-aminocyclopropane-1-carboxylate synthase-like	AT3G61510.1	61.602	0	|ACS1, AT-ACS1 | ACC synthase 1 | chr3:22763495-22765730 REVERSE LENGTH=488	cytosol	0.39	5.169
Ethylene Metabolism	LOC107773731	XP_016448643.1	2.557	3.00622e-05	1-aminocyclopropane-1-carboxylate oxidase homolog 1-like	AT1G06620.1	60.563	7.95e-166	2-oxoglutarate (2OG) and Fe(II)-dependent oxygenase superfamily protein | chr1:2025618-2027094 FORWARD LENGTH=365	cytosol	3.089	18.267
Ethylene Metabolism	LOC107792558	XP_016470268.1	2.136	0.00496806	1-aminocyclopropane-1-carboxylate synthase-like	AT4G11280.1	67.158	0	|ACS6, ATACS6 | 1-aminocyclopropane-1-carboxylic acid (acc) synthase 6 | chr4:6864168-6865922 FORWARD LENGTH=495	nucleus	3.209	14.022
Ethylene Metabolism	LOC107829216	XP_016512171.1	2.102	0.0352958	1-aminocyclopropane-1-carboxylate synthase-like	AT4G11280.1	67.579	0	|ACS6, ATACS6 | 1-aminocyclopropane-1-carboxylic acid (acc) synthase 6 | chr4:6864168-6865922 FORWARD LENGTH=495	nucleus	9.565	40.469
Ethylene Metabolism	LOC107798869	XP_016477383.1	1.915	0.00338194	1-aminocyclopropane-1-carboxylate oxidase homolog 1-like	AT1G06620.1	54.416	5.11e-134	2-oxoglutarate (2OG) and Fe(II)-dependent oxygenase superfamily protein | chr1:2025618-2027094 FORWARD LENGTH=365	cytosol	4.577	16.901
Ethylene Metabolism	LOC107776614	XP_016452015.1	1.887	7.36476e-05	1-aminocyclopropane-1-carboxylate oxidase homolog 1-like	AT1G06620.1	52.121	1.67e-51	2-oxoglutarate (2OG) and Fe(II)-dependent oxygenase superfamily protein | chr1:2025618-2027094 FORWARD LENGTH=365	cytosol	26.608	97.083
Ethylene Metabolism	LOC107765801	XP_016439986.1	1.876	0.000988418	1-aminocyclopropane-1-carboxylate oxidase homolog 12-like	AT5G59540.1	55.497	6.46e-75	2-oxoglutarate (2OG) and Fe(II)-dependent oxygenase superfamily protein | chr5:23996293-23997576 REVERSE LENGTH=366	cytosol	5.789	20.818
Ethylene Metabolism	LOC107777719	XP_016453365.1	1.638	0.00707256	1-aminocyclopropane-1-carboxylate oxidase-like	AT1G05010.1	74.383	2.42e-162	|EFE, ACO4, EAT1 | ethylene-forming enzyme | chr1:1431419-1432695 REVERSE LENGTH=323	golgi	31.74	97.576
Ethylene Metabolism	LOC107763724	XP_016437702.1	1.595	0.0022493	1-aminocyclopropane-1-carboxylate oxidase homolog	AT1G06620.1	54.496	1.43e-120	2-oxoglutarate (2OG) and Fe(II)-dependent oxygenase superfamily protein | chr1:2025618-2027094 FORWARD LENGTH=365	cytosol	7.366	22.221
Ethylene Metabolism	LOC107763723	XP_016437701.1	-1.439	0.0370812	1-aminocyclopropane-1-carboxylate oxidase homolog	AT1G06620.1	56.748	2.2e-125	2-oxoglutarate (2OG) and Fe(II)-dependent oxygenase superfamily protein | chr1:2025618-2027094 FORWARD LENGTH=365	cytosol	4.49	1.655
Ethylene Metabolism	LOC107784583	XP_016461214.1	-1.621	0.00112964	1-aminocyclopropane-1-carboxylate oxidase-like	AT1G05010.1	73.832	5.7e-165	|EFE, ACO4, EAT1 | ethylene-forming enzyme | chr1:1431419-1432695 REVERSE LENGTH=323	golgi	117.133	37.596
Ethylene Metabolism	LOC107796076	XP_016474281.1	-2.302	5.40327e-06	1-aminocyclopropane-1-carboxylate oxidase-like	AT1G05010.1	74.455	7.77e-166	|EFE, ACO4, EAT1 | ethylene-forming enzyme | chr1:1431419-1432695 REVERSE LENGTH=323	golgi	9.686	1.951
Ethylene Metabolism	LOC107794476	XP_016472459.1	-2.593	0.00120915	1-aminocyclopropane-1-carboxylate oxidase homolog	AT1G04350.1	55.679	4.57e-135	2-oxoglutarate (2OG) and Fe(II)-dependent oxygenase superfamily protein | chr1:1165296-1166538 FORWARD LENGTH=360	cytosol	5.37	0.887
Ethylene Metabolism	LOC107796648	XP_016474924.1	-3.41	5.99881e-07	1-aminocyclopropane-1-carboxylate oxidase 3-like	AT1G79760.1	34.985	1.03e-47	|DTA4 | downstream target of AGL15-4 | chr1:30012054-30013042 FORWARD LENGTH=299	plastid	4.423	0.412
Ethylene Metabolism	LOC107791579	XP_016469152.1	-3.907	1.19167e-09	1-aminocyclopropane-1-carboxylate synthase 7-like	AT4G26200.1	77.958	0	|ACS7, ATACS7 | 1-amino-cyclopropane-1-carboxylate synthase 7 | chr4:13275307-13276946 FORWARD LENGTH=447	cytosol	3.076	0.202
Ethylene Signaling	LOC107790374	XP_016467782.1	2.869	2.9178e-06	ethylene receptor 2-like	AT3G23150.1	58.249	0	|ETR2 | Signal transduction histidine kinase, hybrid-type, ethylene sensor | chr3:8255156-8257560 FORWARD LENGTH=773	plasma membrane	12.821	92.096
Ethylene Signaling	LOC107831604	XP_016514871.1	2.617	1.95054e-09	probable ethylene response sensor 1	AT2G40940.1	72.007	0	|ERS1, ERS | ethylene response sensor 1 | chr2:17084635-17086819 REVERSE LENGTH=613	golgi,endoplasmic reticulum	12.259	74.439
Ethylene Signaling	LOC107825743	XP_016508134.1	2.236	0.00675507	protein EIN4-like	AT3G04580.2	56.424	0	|EIN4 | Signal transduction histidine kinase, hybrid-type, ethylene sensor | chr3:1235576-1237965 REVERSE LENGTH=766	extracellular	15.181	70.197
Ethylene Signaling	LOC107799778	XP_016478412.1	1.126	0.0168381	ETHYLENE INSENSITIVE 3-like 3 protein isoform X1	AT1G73730.1	59.912	7.96e-161	|EIL3, SLIM1, ATSLIM, AtEIL3 | ETHYLENE-INSENSITIVE3-like 3 | chr1:27730434-27732363 REVERSE LENGTH=567	nucleus	3.596	7.764
Gibberelins Metabolism	LOC107782042	XP_016458364.1	3.907	3.50001e-06	gibberellin 2-beta-dioxygenase 1-like	AT1G30040.1	56.156	3.11e-133	|ATGA2OX2, GA2OX2 | gibberellin 2-oxidase | chr1:10537769-10539570 FORWARD LENGTH=341	cytosol	0.227	2.933
Gibberelins Metabolism	LOC107780033	XP_016456026.1	3.725	3.23161e-12	gibberellin 2-beta-dioxygenase 1-like	AT3G11150.1	41.436	1.02e-69	2-oxoglutarate (2OG) and Fe(II)-dependent oxygenase superfamily protein | chr3:3492986-3494599 REVERSE LENGTH=371	plastid	1.284	16.438
Gibberelins Metabolism	LOC107763812	XP_016437792.1	3.145	0.000474008	gibberellin 2-beta-dioxygenase 8-like	AT4G21200.1	52.083	1.46e-124	|ATGA2OX8, GA2OX8 | gibberellin 2-oxidase 8 | chr4:11302751-11306601 FORWARD LENGTH=338	cytosol	0.125	1.374
Gibberelins Metabolism	LOC107781790	XP_016458046.1	2.346	2.70974e-05	gibberellin 2-beta-dioxygenase 8-like isoform X1	AT5G58660.1	46.552	4.43e-99	2-oxoglutarate (2OG) and Fe(II)-dependent oxygenase superfamily protein | chr5:23701509-23703802 FORWARD LENGTH=352	cytosol	1.174	6.019
Gibberelins Metabolism	LOC107792927	XP_016470679.1	1.983	0.0276213	gibberellin 2-beta-dioxygenase 3-like	AT3G11150.1	43.182	1.15e-73	2-oxoglutarate (2OG) and Fe(II)-dependent oxygenase superfamily protein | chr3:3492986-3494599 REVERSE LENGTH=371	plastid	2.687	10.371
Gibberelins Metabolism	LOC107821505	XP_016503426.1	1.686	0.000514644	gibberellin 2-beta-dioxygenase 1-like	AT1G30040.1	56.456	2.81e-135	|ATGA2OX2, GA2OX2 | gibberellin 2-oxidase | chr1:10537769-10539570 FORWARD LENGTH=341	cytosol	10.763	34.612
Gibberelins Metabolism	LOC107794008	XP_016471941.1	1.635	0.0257819	gibberellin 2-beta-dioxygenase 2-like	AT1G02400.1	51.944	2.51e-118	|ATGA2OX4, ATGA2OX6, DTA1, GA2OX6 | gibberellin 2-oxidase 6 | chr1:486964-489391 FORWARD LENGTH=329	peroxisome	1.558	4.834
Gibberelins Metabolism	LOC107787472	XP_016464539.1	-1.561	0.0148403	probable 2-oxoglutarate-dependent dioxygenase AOP1	AT1G52790.1	50.325	1.86e-109	2-oxoglutarate (2OG) and Fe(II)-dependent oxygenase superfamily protein | chr1:19662194-19663301 REVERSE LENGTH=310	cytosol	1.658	0.555
Gibberelins Metabolism	LOC107790756	XP_016468205.1	-1.743	0.00372189	probable 2-oxoglutarate-dependent dioxygenase AOP1.2 isoform X1	AT1G52800.1	44.444	1.61e-68	2-oxoglutarate (2OG) and Fe(II)-dependent oxygenase superfamily protein | chr1:19664044-19665362 FORWARD LENGTH=314	cytosol	5.989	1.761
Gibberelins Metabolism	LOC107798687	XP_016477199.1	-1.963	0.0178437	gibberellin 3-beta-dioxygenase 1-like	AT1G15550.1	56.18	2.87e-132	|GA4, ATGA3OX1, GA3OX1 | gibberellin 3-oxidase 1 | chr1:5344569-5346078 REVERSE LENGTH=358	cytosol	1.081	0.27
Gibberelins Metabolism	LOC107805806	XP_016485374.1	-2.275	0.00163008	copal-8-ol diphosphate hydratase, chloroplastic-like	AT4G02780.1	45.076	0	|GA1, ABC33, ATCPS1, CPS, CPS1 | Terpenoid cyclases/Protein prenyltransferases superfamily protein | chr4:1237881-1244766 REVERSE LENGTH=802	plastid	1.288	0.265
Gibberelins Metabolism	LOC107827720	XP_016510389.1	-2.38	0.00181321	cis-abienol synthase, chloroplastic-like	AT1G79460.1	50.655	6.8e-52	|GA2, KS, ATKS, ATKS1, KS1 | Terpenoid cyclases/Protein prenyltransferases superfamily protein | chr1:29890568-29894436 FORWARD LENGTH=785	plastid	6.418	1.23
Gibberelins Metabolism	LOC107811887	XP_016492366.1	-4.631	1.40735e-10	gibberellin 2-beta-dioxygenase 2-like	AT1G79760.1	35.494	7.41e-50	|DTA4 | downstream target of AGL15-4 | chr1:30012054-30013042 FORWARD LENGTH=299	plastid	5.461	0.219
Gibberelins Metabolism	LOC107803183	XP_016482303.1	-5.732	2.25064e-09	gibberellin 20 oxidase 1-like	AT4G25420.1	68.555	0	|GA5, GA20OX1, AT2301, ATGA20OX1 | 2-oxoglutarate (2OG) and Fe(II)-dependent oxygenase superfamily protein | chr4:12990982-12992409 REVERSE LENGTH=377	cytosol	16.952	0.312
Gibberelins Metabolism	LOC107810416	XP_016490678.1	-7.887	9.90105e-09	gibberellin 20 oxidase 1-like	AT4G25420.1	69.122	0	|GA5, GA20OX1, AT2301, ATGA20OX1 | 2-oxoglutarate (2OG) and Fe(II)-dependent oxygenase superfamily protein | chr4:12990982-12992409 REVERSE LENGTH=377	cytosol	0.856	0
Gibberelins Metabolism	LOC107816156	XP_016497331.1	-9.612	8.10878e-16	gibberellin 20 oxidase 1-D-like	AT4G25420.1	63.352	1.69e-157	|GA5, GA20OX1, AT2301, ATGA20OX1 | 2-oxoglutarate (2OG) and Fe(II)-dependent oxygenase superfamily protein | chr4:12990982-12992409 REVERSE LENGTH=377	cytosol	2.878	0
Gibberelins Signaling	LOC107831490	XP_016514746.1	2.158	0.00014899	gibberellin receptor GID1B-like	AT3G63010.1	79.532	0	|ATGID1B, GID1B | alpha/beta-Hydrolases superfamily protein | chr3:23289717-23290998 FORWARD LENGTH=358	cytosol	5.187	22.757
Gibberelins Signaling	LOC107799015	XP_016477564.1	1.419	0.011442	gibberellin receptor GID1B-like	AT3G63010.1	77.551	0	|ATGID1B, GID1B | alpha/beta-Hydrolases superfamily protein | chr3:23289717-23290998 FORWARD LENGTH=358	cytosol	43.905	116.016
Gibberelins Signaling	LOC107795140	XP_016473209.1	-1.931	0.00329577	gibberellin-regulated protein 6-like	AT1G74670.1	68.269	1.67e-46	Gibberellin-regulated family protein | chr1:28053378-28053893 FORWARD LENGTH=101	extracellular	17.413	4.57
Gibberelins Signaling	LOC107813154	XP_016493861.1	-4.646	3.67527e-06	gibberellin-regulated protein 1-like isoform X1	AT1G75750.1	59.74	8.94e-30	|GASA1 | GAST1 protein homolog 1 | chr1:28441813-28442284 REVERSE LENGTH=98	extracellular	18.303	0.733
Jasmonic acid and other oxylipins Metabolism	LOC107808154	XP_016488134.1	15.194	2.301e-44	9-divinyl ether synthase-like	AT5G42650.1	47.89	1.46e-155	|AOS, CYP74A, DDE2 | allene oxide synthase | chr5:17097803-17099359 REVERSE LENGTH=518	plastid	0	102.872
Jasmonic acid and other oxylipins Metabolism	LOC107806116	XP_016485711.1	13.062	7.31368e-34	alpha-dioxygenase 1-like	AT3G01420.1	73.239	0	|ALPHA-DOX1, DOX1, DIOX1, PADOX-1 | Peroxidase superfamily protein | chr3:159689-162726 REVERSE LENGTH=639	cytosol	0.021	171.2
Jasmonic acid and other oxylipins Metabolism	LOC107791409	XP_016468957.1	12.838	1.84059e-67	alpha-dioxygenase 1-like	AT3G01420.1	73.511	0	|ALPHA-DOX1, DOX1, DIOX1, PADOX-1 | Peroxidase superfamily protein | chr3:159689-162726 REVERSE LENGTH=639	cytosol	0.203	1472.07
Jasmonic acid and other oxylipins Metabolism	LOC107827898	XP_016510609.1	12.463	1.90352e-20	cytochrome P450 94B3-like	AT3G48520.1	62.26	0	|CYP94B3 | cytochrome P450, family 94, subfamily B, polypeptide 3 | chr3:17975104-17976624 REVERSE LENGTH=506	endoplasmic reticulum	0.001	19.313
Jasmonic acid and other oxylipins Metabolism	LOC107791570	XP_016469144.1	11.592	1.40587e-16	cytochrome P450 94B3-like	AT3G48520.1	62.687	0	|CYP94B3 | cytochrome P450, family 94, subfamily B, polypeptide 3 | chr3:17975104-17976624 REVERSE LENGTH=506	endoplasmic reticulum	0	8.019
Jasmonic acid and other oxylipins Metabolism	LOC107813858	XP_016494653.1	11.531	1.10563e-43	alpha-dioxygenase 1-like	AT3G01420.1	73.511	0	|ALPHA-DOX1, DOX1, DIOX1, PADOX-1 | Peroxidase superfamily protein | chr3:159689-162726 REVERSE LENGTH=639	cytosol	0.333	1033.6
Jasmonic acid and other oxylipins Metabolism	LOC107799697	XP_016478324.1	9.677	2.27462e-53	9-divinyl ether synthase	AT5G42650.1	47.679	2.32e-154	|AOS, CYP74A, DDE2 | allene oxide synthase | chr5:17097803-17099359 REVERSE LENGTH=518	plastid	0.21	167.003
Jasmonic acid and other oxylipins Metabolism	LOC107765005	XP_016439061.1	9.319	1.47836e-09	'12-oxophytodienoate reductase-like protein] [partial=5'''	AT1G76690.1	52.85	2.92e-73	|OPR2, ATOPR2 | 12-oxophytodienoate reductase 2 | chr1:28778976-28780355 FORWARD LENGTH=374	cytosol	0	5.571
Jasmonic acid and other oxylipins Metabolism	LOC107766030	XP_016440227.1	9.272	4.02228e-23	cytochrome P450 94B3-like	AT3G48520.1	62.687	0	|CYP94B3 | cytochrome P450, family 94, subfamily B, polypeptide 3 | chr3:17975104-17976624 REVERSE LENGTH=506	endoplasmic reticulum	0.008	8.248
Jasmonic acid and other oxylipins Metabolism	LOC107820148	XP_016501847.1	8.772	8.10938e-14	probable linoleate 9S-lipoxygenase 5	AT1G55020.1	65.311	0	|LOX1, ATLOX1 | lipoxygenase 1 | chr1:20525798-20530143 FORWARD LENGTH=859	golgi	0.011	3.758
Jasmonic acid and other oxylipins Metabolism	LOC107830099	XP_016513068.1	8.605	1.25826e-46	probable linoleate 9S-lipoxygenase 5	AT1G55020.1	69.249	0	|LOX1, ATLOX1 | lipoxygenase 1 | chr1:20525798-20530143 FORWARD LENGTH=859	golgi	1.413	545.016
Jasmonic acid and other oxylipins Metabolism	LOC107806322	XP_016485945.1	6.763	1.12708e-16	probable linoleate 9S-lipoxygenase 5	AT1G55020.1	69.368	0	|LOX1, ATLOX1 | lipoxygenase 1 | chr1:20525798-20530143 FORWARD LENGTH=859	golgi	3.163	341.683
Jasmonic acid and other oxylipins Metabolism	LOC107812066	XP_016492586.1	5.103	1.31582e-22	cytochrome P450 94A1-like	AT5G63450.1	47.323	5.63e-139	|CYP94B1 | cytochrome P450, family 94, subfamily B, polypeptide 1 | chr5:25408987-25410519 REVERSE LENGTH=510	endoplasmic reticulum	3.012	101.644
Jasmonic acid and other oxylipins Metabolism	LOC107785610	XP_016462438.1	4.904	0.00319244	cytochrome P450 94A2-like	AT3G48520.1	44.355	4.26e-128	|CYP94B3 | cytochrome P450, family 94, subfamily B, polypeptide 3 | chr3:17975104-17976624 REVERSE LENGTH=506	endoplasmic reticulum	0.126	3.378
Jasmonic acid and other oxylipins Metabolism	LOC107766501	XP_016440785.1	4.793	0.00694232	9-divinyl ether synthase-like	AT5G42650.1	50.426	2.69e-167	|AOS, CYP74A, DDE2 | allene oxide synthase | chr5:17097803-17099359 REVERSE LENGTH=518	plastid	0.177	4.572
Jasmonic acid and other oxylipins Metabolism	LOC107825278	XP_016507599.1	4.688	0.00282557	9-divinyl ether synthase-like	AT5G42650.1	53.191	3.32e-179	|AOS, CYP74A, DDE2 | allene oxide synthase | chr5:17097803-17099359 REVERSE LENGTH=518	plastid	0.192	5.019
Jasmonic acid and other oxylipins Metabolism	LOC107767065	XP_016441462.1	4.656	0.000870008	allene oxide synthase, chloroplastic-like	AT5G42650.1	67.677	0	|AOS, CYP74A, DDE2 | allene oxide synthase | chr5:17097803-17099359 REVERSE LENGTH=518	plastid	0.216	5.003
Jasmonic acid and other oxylipins Metabolism	LOC107813811	XP_016494608.1	4.582	1.93146e-07	jasmonate O-methyltransferase	AT1G19640.1	50.5	1.37e-117	|JMT | jasmonic acid carboxyl methyltransferase | chr1:6789166-6791708 REVERSE LENGTH=389	nucleus	0.071	2.212
Jasmonic acid and other oxylipins Metabolism	LOC107822008	XP_016503986.1	4.575	2.24199e-10	allene oxide synthase, chloroplastic-like	AT5G42650.1	70.236	0	|AOS, CYP74A, DDE2 | allene oxide synthase | chr5:17097803-17099359 REVERSE LENGTH=518	plastid	0.243	5.692
Jasmonic acid and other oxylipins Metabolism	LOC107829038	XP_016511941.1	3.802	3.55871e-08	lipoxygenase 6, chloroplastic-like	AT1G67560.1	57.976	0	|LOX6 | PLAT/LH2 domain-containing lipoxygenase family protein | chr1:25319926-25324117 FORWARD LENGTH=917	plastid	3.385	46.354
Jasmonic acid and other oxylipins Metabolism	LOC107803018	XP_016482099.1	3.721	4.82766e-07	probable linoleate 9S-lipoxygenase 5 isoform X1	AT3G22400.1	69.754	0	|LOX5 | PLAT/LH2 domain-containing lipoxygenase family protein | chr3:7927011-7931167 FORWARD LENGTH=886	cytosol	8.359	108.665
Jasmonic acid and other oxylipins Metabolism	LOC107789205	XP_016466465.1	3.292	4.93952e-15	12-oxophytodienoate reductase 2-like isoform X1	AT1G76690.1	80.163	0	|OPR2, ATOPR2 | 12-oxophytodienoate reductase 2 | chr1:28778976-28780355 FORWARD LENGTH=374	cytosol	6.824	66.47
Jasmonic acid and other oxylipins Metabolism	LOC107766920	XP_016441305.1	3.247	2.53697e-11	12-oxophytodienoate reductase 1-like	AT1G76690.1	80.328	0	|OPR2, ATOPR2 | 12-oxophytodienoate reductase 2 | chr1:28778976-28780355 FORWARD LENGTH=374	cytosol	7.127	66.579
Jasmonic acid and other oxylipins Metabolism	LOC107771567	XP_016446456.1	3.146	2.6535e-07	linoleate 13S-lipoxygenase 3-1, chloroplastic	AT1G17420.1	73.656	0	|LOX3 | lipoxygenase 3 | chr1:5977512-5981384 FORWARD LENGTH=919	plastid	5.774	50.266
Jasmonic acid and other oxylipins Metabolism	LOC107800317	XP_016478963.1	2.716	9.81017e-06	linoleate 13S-lipoxygenase 2-1, chloroplastic-like	AT3G45140.1	57.061	0	|LOX2, ATLOX2 | lipoxygenase 2 | chr3:16525437-16529233 FORWARD LENGTH=896	plastid	0.234	1.496
Jasmonic acid and other oxylipins Metabolism	LOC107814671	XP_016495606.1	2.524	3.26692e-05	linoleate 13S-lipoxygenase 3-1, chloroplastic-like	AT1G17420.1	76.234	0	|LOX3 | lipoxygenase 3 | chr1:5977512-5981384 FORWARD LENGTH=919	plastid	7.461	42.231
Jasmonic acid and other oxylipins Metabolism	LOC107768393	XP_016443006.1	2.14	0.00705517	allene oxide cyclase 4, chloroplastic-like	AT3G25780.1	65.285	3.85e-87	|AOC3 | allene oxide cyclase 3 | chr3:9409362-9410409 FORWARD LENGTH=258	plasma membrane	10.331	44.789
Jasmonic acid and other oxylipins Metabolism	LOC107829039	XP_016511943.1	1.058	0.0443852	lipoxygenase 6, chloroplastic-like isoform X1	AT1G67560.1	62.103	0	|LOX6 | PLAT/LH2 domain-containing lipoxygenase family protein | chr1:25319926-25324117 FORWARD LENGTH=917	plastid	29.845	61.403
Jasmonic acid and other oxylipins Metabolism	LOC107832778	XP_016516144.1	-1.027	0.0278496	allene oxide synthase, chloroplastic-like	AT5G42650.1	67.828	0	|AOS, CYP74A, DDE2 | allene oxide synthase | chr5:17097803-17099359 REVERSE LENGTH=518	plastid	19.192	9.346
Jasmonic acid and other oxylipins Metabolism	LOC107811464	XP_016491876.1	-1.577	0.000233891	jasmonic acid-amido synthetase JAR1-like isoform X1	AT2G46370.4	65.476	0	|JAR1 | Auxin-responsive GH3 family protein | chr2:19034233-19036369 FORWARD LENGTH=586	cytosol	32.238	10.751
Jasmonic acid and other oxylipins Metabolism	LOC107819824	XP_016501463.1	-1.962	0.00463527	jasmonic acid-amido synthetase JAR1-like	AT4G03400.1	69.388	0	|DFL2, GH3-10 | Auxin-responsive GH3 family protein | chr4:1497675-1499729 REVERSE LENGTH=591	cytosol	1.1	0.283
Jasmonic acid and other oxylipins Metabolism	LOC107788258	XP_016465420.1	-2.094	2.27491e-07	alpha-dioxygenase 2-like	AT1G73680.1	71.791	0	|ALPHA DOX2 | alpha dioxygenase | chr1:27704221-27707417 REVERSE LENGTH=631	plasma membrane	53.567	12.449
Jasmonic acid and other oxylipins Metabolism	LOC107765104	XP_016439197.1	-2.684	8.19707e-06	probable peroxygenase 5 isoform X1	AT1G70670.1	64.088	7.24e-78	Caleosin-related family protein | chr1:26644830-26645970 FORWARD LENGTH=195	cytosol	5.858	0.892
Jasmonic acid and other oxylipins Metabolism	LOC107788054	XP_016465189.1	-2.797	5.34169e-06	alpha-dioxygenase 2-like	AT1G73680.1	73.059	0	|ALPHA DOX2 | alpha dioxygenase | chr1:27704221-27707417 REVERSE LENGTH=631	plasma membrane	68.719	9.889
Jasmonic acid and other oxylipins Metabolism	LOC107791606	XP_016469177.1	-2.976	5.49397e-06	probable peroxygenase 4] [partial=5'] [exception=annotated by transcript or proteomic data	AT1G70670.1	63.71	4.22e-47	Caleosin-related family protein | chr1:26644830-26645970 FORWARD LENGTH=195	cytosol	15.186	1.875
Jasmonic acid and other oxylipins Metabolism	LOC107762553	XP_016436406.1	-3.045	0.000247784	jasmonic acid-amido synthetase JAR1-like	AT4G03400.1	68.707	0	|DFL2, GH3-10 | Auxin-responsive GH3 family protein | chr4:1497675-1499729 REVERSE LENGTH=591	cytosol	0.617	0.072
Jasmonic acid and other oxylipins Metabolism	LOC107817233	XP_016498514.1	-3.686	7.38851e-06	jasmonate O-methyltransferase-like isoform X1	AT4G36470.1	56.684	2.01e-150	S-adenosyl-L-methionine-dependent methyltransferases superfamily protein | chr4:17215128-17216475 REVERSE LENGTH=371	cytosol	29.363	2.261
Jasmonic acid and other oxylipins Metabolism	LOC107780594	XP_016456630.1	-3.928	1.75563e-10	probable peroxygenase 5 isoform X1	AT1G70670.1	63.128	1.14e-80	Caleosin-related family protein | chr1:26644830-26645970 FORWARD LENGTH=195	cytosol	14.209	0.924
Jasmonic acid and other oxylipins Metabolism	LOC107830098	XP_016513067.1	-4.071	2.04933e-13	probable linoleate 9S-lipoxygenase 5	AT1G55020.1	63.4	0	|LOX1, ATLOX1 | lipoxygenase 1 | chr1:20525798-20530143 FORWARD LENGTH=859	golgi	9.388	0.555
Jasmonic acid and other oxylipins Metabolism	LOC107806327	XP_016485949.1	-4.753	1.13652e-17	probable linoleate 9S-lipoxygenase 5	AT1G55020.1	64.184	0	|LOX1, ATLOX1 | lipoxygenase 1 | chr1:20525798-20530143 FORWARD LENGTH=859	golgi	8.273	0.303
Jasmonic acid and other oxylipins Metabolism	LOC107808920	XP_016488965.1	-5.209	1.58029e-13	probable peroxygenase 5 isoform X1	AT1G70680.1	61.257	1.96e-79	Caleosin-related family protein | chr1:26647341-26648541 FORWARD LENGTH=192	cytosol	11.024	0.287
Jasmonic acid Signaling	LOC107769557	XP_016444270.1	9.06	1.70638e-08	protein TIFY 5A-like	AT1G30135.1	47.727	3.62e-26	|JAZ8, TIFY5A | jasmonate-zim-domain protein 8 | chr1:10596516-10597095 FORWARD LENGTH=131	nucleus	0.313	149.854
Jasmonic acid Signaling	LOC107801671	XP_016480520.1	7.951	1.46817e-13	protein TIFY 10A-like	AT1G19180.1	41.923	5.26e-50	|JAZ1, TIFY10A | jasmonate-zim-domain protein 1 | chr1:6622312-6623271 FORWARD LENGTH=253	nucleus	0.664	165.379
Jasmonic acid Signaling	LOC107794802	XP_016472820.1	7.276	9.78599e-19	protein TIFY 5A-like	AT1G30135.1	47.328	1.99e-22	|JAZ8, TIFY5A | jasmonate-zim-domain protein 8 | chr1:10596516-10597095 FORWARD LENGTH=131	nucleus	2.532	392.435
Jasmonic acid Signaling	LOC107798531	XP_016477027.1	7.218	1.5254e-08	protein TIFY 5A-like	AT1G30135.1	43.511	3.01e-22	|JAZ8, TIFY5A | jasmonate-zim-domain protein 8 | chr1:10596516-10597095 FORWARD LENGTH=131	nucleus	0.515	84.537
Jasmonic acid Signaling	LOC107815661	XP_016496763.1	7.213	6.16706e-12	protein TIFY 10A-like	AT1G19180.1	40.31	8.27e-45	|JAZ1, TIFY10A | jasmonate-zim-domain protein 1 | chr1:6622312-6623271 FORWARD LENGTH=253	nucleus	1.059	151.96
Jasmonic acid Signaling	LOC107763941	XP_016437938.1	5.317	5.53637e-10	protein TIFY 10B-like	#N/A	#N/A	#N/A	#N/A	#N/A	5.172	205.84
Jasmonic acid Signaling	LOC107790053	XP_016467438.1	5.05	3.90413e-10	transcription factor MYC2-like	AT1G32640.1	59.804	1.35e-75	|ATMYC2, RD22BP1, JAI1, JIN1, MYC2, ZBF1 | Basic helix-loop-helix (bHLH) DNA-binding family protein | chr1:11799042-11800913 REVERSE LENGTH=623	nucleus	0.137	4.444
Jasmonic acid Signaling	LOC107808301	XP_016488298.1	4.089	3.67247e-11	protein TIFY 10b-like	AT1G72450.1	35.664	1.35e-16	|JAZ6, TIFY11B | jasmonate-zim-domain protein 6 | chr1:27274336-27276136 REVERSE LENGTH=269	nucleus	4.58	76.896
Jasmonic acid Signaling	LOC107767880	XP_016442472.1	3.507	2.51353e-06	protein TIFY 10B-like isoform X1	AT1G19180.2	39.45	1.33e-11	|TIFY10A | jasmonate-zim-domain protein 1 | chr1:6622708-6623271 FORWARD LENGTH=187	nucleus	8.286	93.982
Jasmonic acid Signaling	LOC107763851	XP_016437843.1	3.319	1.12852e-09	protein TIFY 10c-like	AT1G72450.1	35.766	1.25e-17	|JAZ6, TIFY11B | jasmonate-zim-domain protein 6 | chr1:27274336-27276136 REVERSE LENGTH=269	nucleus	5.235	51.639
Jasmonic acid Signaling	LOC107798038	XP_016476449.1	2.981	1.10114e-06	protein TIFY 10A-like	AT1G19180.1	42.353	8.58e-45	|JAZ1, TIFY10A | jasmonate-zim-domain protein 1 | chr1:6622312-6623271 FORWARD LENGTH=253	nucleus	13.764	106.562
Jasmonic acid Signaling	LOC107765037	XP_016439110.1	2.415	1.41734e-05	protein TIFY 6B-like isoform X1	AT3G17860.2	37.677	2.87e-38	|JAZ3, JAI3, TIFY6B | jasmonate-zim-domain protein 3 | chr3:6121083-6122691 FORWARD LENGTH=339	plastid	2.495	13.076
Jasmonic acid Signaling	LOC107817883	XP_016499262.1	2.299	8.92012e-06	transcription factor MYC2-like	AT1G32640.1	53.303	0	|ATMYC2, RD22BP1, JAI1, JIN1, MYC2, ZBF1 | Basic helix-loop-helix (bHLH) DNA-binding family protein | chr1:11799042-11800913 REVERSE LENGTH=623	nucleus	7.818	37.953
Jasmonic acid Signaling	LOC107766083	XP_016440279.1	1.676	0.00218918	protein TIFY 6B-like isoform X1	AT3G17860.1	37.463	2.88e-45	|JAZ3, JAI3, TIFY6B | jasmonate-zim-domain protein 3 | chr3:6119968-6122691 FORWARD LENGTH=352	nucleus	29.867	94.123
Jasmonic acid Signaling	LOC107775241	XP_016450441.1	1.657	0.00333419	protein TIFY 6b-like	AT1G70700.2	62.264	1.12e-11	|TIFY7 | TIFY domain/Divergent CCT motif family protein | chr1:26654951-26656804 FORWARD LENGTH=243	nucleus	37.745	116.959
Jasmonic acid Signaling	LOC107767049	XP_016441449.1	1.502	0.0038159	transcription factor MYC2-like	AT1G32640.1	58.642	1.57e-89	|ATMYC2, RD22BP1, JAI1, JIN1, MYC2, ZBF1 | Basic helix-loop-helix (bHLH) DNA-binding family protein | chr1:11799042-11800913 REVERSE LENGTH=623	nucleus	5.696	15.975
Jasmonic acid Signaling	LOC107820916	XP_016502760.1	1.255	0.0340779	transcription factor MYC2-like	AT1G32640.1	52.579	0	|ATMYC2, RD22BP1, JAI1, JIN1, MYC2, ZBF1 | Basic helix-loop-helix (bHLH) DNA-binding family protein | chr1:11799042-11800913 REVERSE LENGTH=623	nucleus	5.974	14.064
Jasmonic acid Signaling	LOC107761668	XP_016435398.1	-1.782	0.00231351	transcription factor MYC2-like isoform X1	AT4G00870.1	39.529	1.21e-80	basic helix-loop-helix (bHLH) DNA-binding superfamily protein | chr4:362230-363639 REVERSE LENGTH=423	nucleus	5.755	1.667
Salicylic acid Metabolism	LOC107829090	XP_016512012.1	4.536	0.0001385	protein DOWNY MILDEW RESISTANCE 6-like	AT5G24530.1	67.647	0	|DMR6 | 2-oxoglutarate (2OG) and Fe(II)-dependent oxygenase superfamily protein | chr5:8378964-8383154 FORWARD LENGTH=341	mitochondrion	0.18	3.47
Salicylic acid Metabolism	LOC107763169	XP_016437119.1	3.933	1.79624e-09	salicylate carboxymethyltransferase-like	AT3G11480.1	43.296	8.19e-100	|BSMT1, ATBSMT1 | S-adenosyl-L-methionine-dependent methyltransferases superfamily protein | chr3:3614544-3617137 FORWARD LENGTH=379	cytosol	2.667	39.817
Salicylic acid Metabolism	LOC107831213	XP_016514441.1	2.996	2.56594e-11	phenylalanine ammonia-lyase G4-like	AT3G53260.1	82.54	0	|PAL2, ATPAL2 | phenylalanine ammonia-lyase 2 | chr3:19744256-19746619 REVERSE LENGTH=717	cytosol	20.108	158.638
Salicylic acid Metabolism	LOC107790046	XP_016467430.1	2.322	1.35932e-06	protein DMR6-LIKE OXYGENASE 2-like	AT3G19000.1	58.708	8.31e-126	2-oxoglutarate (2OG) and Fe(II)-dependent oxygenase superfamily protein | chr3:6553668-6554987 REVERSE LENGTH=352	cytosol	10.227	50.541
Salicylic acid Metabolism	LOC107792668	XP_016470390.1	2.315	0.00111964	phenylalanine ammonia-lyase	AT2G37040.1	83.429	0	|PAL1, ATPAL1 | PHE ammonia lyase 1 | chr2:15557602-15560237 REVERSE LENGTH=725	cytosol	88.349	431.936
Salicylic acid Metabolism	LOC107786762	XP_016463758.1	2.243	0.00116122	phenylalanine ammonia-lyase	AT2G37040.1	83.573	0	|PAL1, ATPAL1 | PHE ammonia lyase 1 | chr2:15557602-15560237 REVERSE LENGTH=725	cytosol	102.405	476.33
Salicylic acid Metabolism	LOC107815210	XP_016496224.1	1.672	0.00754962	protein DOWNY MILDEW RESISTANCE 6-like	AT5G24530.1	67.941	1.45e-180	|DMR6 | 2-oxoglutarate (2OG) and Fe(II)-dependent oxygenase superfamily protein | chr5:8378964-8383154 FORWARD LENGTH=341	mitochondrion	0.838	2.632
Salicylic acid Metabolism	LOC107832565	XP_016515912.1	1.338	0.0783499	salicylate carboxymethyltransferase-like	AT4G36470.1	57.724	1.15e-160	S-adenosyl-L-methionine-dependent methyltransferases superfamily protein | chr4:17215128-17216475 REVERSE LENGTH=371	cytosol	2.901	7.223
Salicylic acid Metabolism	LOC107805472	XP_016485011.1	1.293	0.013171	chorismate mutase 2-like	AT5G10870.1	57.255	3.7e-83	|ATCM2, CM2 | chorismate mutase 2 | chr5:3430691-3432272 REVERSE LENGTH=265	cytosol	9.492	23.2
Salicylic acid Metabolism	LOC107800931	XP_016479687.1	1.194	0.0102373	chorismate mutase 1, chloroplastic-like	AT3G29200.1	68.106	1.01e-130	|CM1, ATCM1 | chorismate mutase 1 | chr3:11164582-11166258 REVERSE LENGTH=340	plastid	32.197	73.087
Salicylic acid Metabolism	LOC107763261	XP_016437221.1	-1.045	0.0858321	salicylate carboxymethyltransferase-like	AT4G36470.1	56.183	3.07e-148	S-adenosyl-L-methionine-dependent methyltransferases superfamily protein | chr4:17215128-17216475 REVERSE LENGTH=371	cytosol	23.13	11.07
Salicylic acid Metabolism	LOC107772584	XP_016447568.1	-1.134	0.0481336	protein DMR6-LIKE OXYGENASE 2-like	AT3G19000.1	66.154	8.27e-76	2-oxoglutarate (2OG) and Fe(II)-dependent oxygenase superfamily protein | chr3:6553668-6554987 REVERSE LENGTH=352	cytosol	19.055	8.655
Salicylic acid Metabolism	LOC107802049	XP_016480973.1	-1.382	0.0383981	benzaldehyde dehydrogenase (NAD(+))-like	AT1G04580.1	57.381	0	|AAO4, ATAO-4, ATAO2, AO4 | aldehyde oxidase 4 | chr1:1252212-1257510 REVERSE LENGTH=1337	plasma membrane,cytosol	0.597	0.225
Salicylic acid Response	LOC107807833	XP_016487757.1	-3.921	0.00216084	pathogenesis-related protein 1B-like	AT2G14580.1	61.151	2.36e-61	|ATPRB1, PRB1 | basic pathogenesis-related protein 1 | chr2:6225703-6226188 REVERSE LENGTH=161	extracellular	44.192	2.881

## Sheet: Primary metabolism
Supercategory	Category	Subcategory	Gene RefSeq ID	Protein RefSeq ID	log2FC	q-value	RefSeq Annotation	TAIR10 gene ID	% of similarity	BLAST e-value	TAIR10 annotation	Localization by SUBA4	Control mean TPM	Infection mean TPM
Amino acid metabolism	Amino acid metabolism	Ala metabolism	LOC107828015	XP_016510752.1	4.412	4.8362e-16	alanine--glyoxylate aminotransferase 2 homolog 3, mitochondrial-like isoform X1	AT3G08860.1	73.237	0	|PYD4 | PYRIMIDINE 4 | chr3:2696754-2699087 REVERSE LENGTH=481	mitochondrion	3.653	76.646
Amino acid metabolism	Amino acid metabolism	Ala metabolism	LOC107821527	XP_016503443.1	2.828	6.07401e-09	alanine aminotransferase 2-like	AT1G72330.1	83.473	0	|ALAAT2 | alanine aminotransferase 2 | chr1:27233637-27236571 FORWARD LENGTH=540	mitochondrion	16.361	114.659
Amino acid metabolism	Amino acid metabolism	Ala metabolism	LOC107825954	XP_016508377.1	2.762	1.5615e-05	alanine--glyoxylate aminotransferase 2 homolog 3, mitochondrial-like	AT3G08860.1	72.822	0	|PYD4 | PYRIMIDINE 4 | chr3:2696754-2699087 REVERSE LENGTH=481	mitochondrion	5.991	39.949
Amino acid metabolism	Amino acid metabolism	Ala metabolism	LOC107815286	XP_016496329.1	2.549	4.11417e-05	alanine--glyoxylate aminotransferase 2 homolog 1, mitochondrial-like	AT4G39660.1	82.983	0	|AGT2 | alanine:glyoxylate aminotransferase 2 | chr4:18406797-18409262 FORWARD LENGTH=476	mitochondrion	2.414	13.785
Amino acid metabolism	Amino acid metabolism	Ala metabolism	LOC107800103	XP_016478735.1	1.383	0.00126448	alanine aminotransferase 2, mitochondrial-like	AT1G72330.1	83.473	0	|ALAAT2 | alanine aminotransferase 2 | chr1:27233637-27236571 FORWARD LENGTH=540	mitochondrion	26.291	67.904
Amino acid metabolism	Amino acid metabolism	Ala metabolism	LOC107803383	XP_016482571.1	-2.912	0.00788442	alanine--glyoxylate aminotransferase 2 homolog 3, mitochondrial-like	AT3G08860.1	73.305	0	|PYD4 | PYRIMIDINE 4 | chr3:2696754-2699087 REVERSE LENGTH=481	mitochondrion	1.324	0.17
Amino acid metabolism	Amino acid metabolism	Ala metabolism	LOC107769579	XP_016444291.1	-5.45	3.00455e-10	'alanine--glyoxylate aminotransferase 2 homolog 3, mitochondrial-like] [partial=3'''	AT3G08860.1	72.811	0	|PYD4 | PYRIMIDINE 4 | chr3:2696754-2699087 REVERSE LENGTH=481	mitochondrion	7.996	0.175
Amino acid metabolism	Amino acid metabolism	Ala, Leu, Val metabolism	LOC107826219	XP_016508656.1	3.675	2.36294e-10	isovaleryl-CoA dehydrogenase, mitochondrial-like	AT3G45300.1	81.707	0	|IVD, ATIVD, IVDH | isovaleryl-CoA-dehydrogenase | chr3:16621659-16624848 REVERSE LENGTH=409	mitochondrion	7.326	92.721
Amino acid metabolism	Amino acid metabolism	Ala, Leu, Val metabolism	LOC107782183	XP_016458523.1	3.352	9.02523e-14	methylcrotonoyl-CoA carboxylase beta chain, mitochondrial-like	AT4G34030.1	73.333	0	|MCCB | 3-methylcrotonyl-CoA carboxylase | chr4:16301298-16303949 FORWARD LENGTH=587	mitochondrion	11.651	117.563
Amino acid metabolism	Amino acid metabolism	Ala, Leu, Val metabolism	LOC107781877	XP_016458176.1	3.099	5.18909e-06	3-hydroxyisobutyryl-CoA hydrolase-like protein 1, mitochondrial isoform X1	AT3G60510.1	59.852	4.47e-173	ATP-dependent caseinolytic (Clp) protease/crotonase family protein | chr3:22357141-22360003 REVERSE LENGTH=401	mitochondrion	3.831	32.468
Amino acid metabolism	Amino acid metabolism	Ala, Leu, Val metabolism	LOC107812649	XP_016493280.1	2.912	0.000682867	3-hydroxyisobutyryl-CoA hydrolase 1-like isoform X1	AT5G65940.1	67.473	0	|CHY1 | beta-hydroxyisobutyryl-CoA hydrolase 1 | chr5:26376830-26379161 REVERSE LENGTH=378	peroxisome	0.688	5.144
Amino acid metabolism	Amino acid metabolism	Ala, Leu, Val metabolism	LOC107782261	XP_016458613.1	2.901	3.25107e-08	methylcrotonoyl-CoA carboxylase subunit alpha, mitochondrial-like	AT1G03090.2	69.565	0	|MCCA | methylcrotonyl-CoA carboxylase alpha chain, mitochondrial / 3-methylcrotonyl-CoA carboxylase 1 (MCCA) | chr1:739715-743819 FORWARD LENGTH=734	mitochondrion	16.466	121.702
Amino acid metabolism	Amino acid metabolism	Ala, Leu, Val metabolism	LOC107785489	XP_016462298.1	2.486	3.16924e-09	isovaleryl-CoA dehydrogenase, mitochondrial	AT3G45300.1	81.509	0	|IVD, ATIVD, IVDH | isovaleryl-CoA-dehydrogenase | chr3:16621659-16624848 REVERSE LENGTH=409	mitochondrion	7.716	42.862
Amino acid metabolism	Amino acid metabolism	Ala, Leu, Val metabolism	LOC107810235	XP_016490478.1	2.222	1.78907e-06	3-hydroxyisobutyryl-CoA hydrolase-like protein 1, mitochondrial isoform X1	AT3G60510.1	65.565	4.97e-167	ATP-dependent caseinolytic (Clp) protease/crotonase family protein | chr3:22357141-22360003 REVERSE LENGTH=401	mitochondrion	3.534	16.317
Amino acid metabolism	Amino acid metabolism	Ala, Leu, Val metabolism	LOC107826001	XP_016508414.1	1.601	0.00204621	2-methylacyl-CoA dehydrogenase, mitochondrial-like isoform X1	AT3G45300.1	80.34	0	|IVD, ATIVD, IVDH | isovaleryl-CoA-dehydrogenase | chr3:16621659-16624848 REVERSE LENGTH=409	mitochondrion	5.134	15.496
Amino acid metabolism	Amino acid metabolism	Ala, Leu, Val metabolism	LOC107827047	XP_016509591.1	1.516	0.00118952	hydroxymethylglutaryl-CoA lyase, mitochondrial-like	AT2G26800.1	70.461	7.01e-168	Aldolase superfamily protein | chr2:11429192-11432185 REVERSE LENGTH=433	mitochondrion	5.36	15.121
Amino acid metabolism	Amino acid metabolism	Ala, Leu, Val metabolism	LOC107791752	XP_016469370.1	1.37	0.00174853	2-isopropylmalate synthase B	AT1G74040.1	75.478	0	|IMS1, MAML-3, IPMS2 | 2-isopropylmalate synthase 1 | chr1:27842258-27845566 FORWARD LENGTH=631	plastid	26.524	68.091
Amino acid metabolism	Amino acid metabolism	Ala, Leu, Val metabolism	LOC107771448	XP_016446294.1	1.121	0.0162159	3-hydroxyisobutyryl-CoA hydrolase-like protein 5	AT1G06550.1	71.279	0	ATP-dependent caseinolytic (Clp) protease/crotonase family protein | chr1:2003834-2006564 REVERSE LENGTH=387	peroxisome	26.934	57.937
Amino acid metabolism	Amino acid metabolism	Ala, Leu, Val metabolism	LOC107830821	XP_016513958.1	-1.389	0.0240483	3-hydroxyisobutyryl-CoA hydrolase 1-like isoform X1	AT5G65940.2	84.444	1.57e-49	|CHY1 | beta-hydroxyisobutyryl-CoA hydrolase 1 | chr5:26377132-26379161 REVERSE LENGTH=328	peroxisome	8.389	3.197
Amino acid metabolism	Amino acid metabolism	Ala, Leu, Val metabolism	LOC107792681	XP_016470403.1	-1.951	0.00106894	3-hydroxyisobutyryl-CoA hydrolase-like protein 1, mitochondrial	AT3G60510.1	60.892	7.46e-170	ATP-dependent caseinolytic (Clp) protease/crotonase family protein | chr3:22357141-22360003 REVERSE LENGTH=401	mitochondrion	2.376	0.606
Amino acid metabolism	Amino acid metabolism	Ala, Leu, Val metabolism	LOC107776815	XP_016452227.1	-2.407	0.0130341	2-isopropylmalate synthase A-like	AT1G74040.1	67.273	1.17e-44	|IMS1, MAML-3, IPMS2 | 2-isopropylmalate synthase 1 | chr1:27842258-27845566 FORWARD LENGTH=631	plastid	4.023	0.726
Amino acid metabolism	Amino acid metabolism	Ala, Leu, Val metabolism	LOC107802972	XP_016482045.1	-2.849	0.000870804	'3-hydroxyisobutyryl-CoA hydrolase-like protein 5] [partial=5'''	AT1G06550.1	61.905	2.16e-117	ATP-dependent caseinolytic (Clp) protease/crotonase family protein | chr1:2003834-2006564 REVERSE LENGTH=387	peroxisome	3.841	0.523
Amino acid metabolism	Amino acid metabolism	Ala, Leu, Val metabolism	LOC107787457	XP_016464524.1	-3.051	5.97999e-06	acetolactate synthase 1, chloroplastic-like	AT3G48560.1	81.399	0	|CSR1, ALS, AHAS, TZP5, IMR1 | chlorsulfuron/imidazolinone resistant 1 | chr3:18001530-18003542 REVERSE LENGTH=670	plastid	1.327	0.159
Amino acid metabolism	Amino acid metabolism	Ala, Leu, Val metabolism	LOC107771263	XP_016446094.1	-3.274	3.75375e-07	2-isopropylmalate synthase B-like	AT1G18500.1	62.687	1.7e-55	|MAML-4, IPMS1 | methylthioalkylmalate synthase-like 4 | chr1:6369347-6372861 FORWARD LENGTH=631	plastid	2.353	0.241
Amino acid metabolism	Amino acid metabolism	Ala, Leu, Val metabolism	LOC107776814	XP_016452226.1	-4.085	4.37967e-06	'2-isopropylmalate synthase A-like] [partial=5'''	AT1G74040.1	70.625	1.98e-80	|IMS1, MAML-3, IPMS2 | 2-isopropylmalate synthase 1 | chr1:27842258-27845566 FORWARD LENGTH=631	plastid	3.983	0.22
Amino acid metabolism	Amino acid metabolism	Arg metabolism	LOC107761507	XP_016435217.1	7.722	8.02273e-12	agmatine coumaroyltransferase-2-like	AT5G48930.1	33.634	5.12e-70	shikimate O-hydroxycinnamoyltransferase-like	cytosol	0.01	3.484
Amino acid metabolism	Amino acid metabolism	Arg metabolism	LOC107761506	XP_016435215.1	5.376	0.000790735	agmatine coumaroyltransferase-2-like	AT5G48930.1	33.559	7.83e-61	|HCT | hydroxycinnamoyl-CoA shikimate/quinate hydroxycinnamoyl transferase | chr5:19836654-19838092 REVERSE LENGTH=433	cytosol	0.527	21.178
Amino acid metabolism	Amino acid metabolism	Arg metabolism	LOC107759371	XP_016432787.1	3.81	7.98347e-15	arginine decarboxylase-like	AT4G34710.2	70.334	0	|ADC2, SPE2, ATADC2 | arginine decarboxylase 2 | chr4:16560315-16562450 REVERSE LENGTH=711	plastid,peroxisome	28.785	399.136
Amino acid metabolism	Amino acid metabolism	Arg metabolism	LOC107794911	XP_016472956.1	3.43	0.0035992	agmatine coumaroyltransferase-2-like	AT5G48930.1	31.448	3.34e-64	|HCT | hydroxycinnamoyl-CoA shikimate/quinate hydroxycinnamoyl transferase | chr5:19836654-19838092 REVERSE LENGTH=433	cytosol	11.999	126.604
Amino acid metabolism	Amino acid metabolism	Arg metabolism	LOC107815922	XP_016497060.1	3.278	0.0040497	ornithine decarboxylase-like	AT5G11880.1	23.529	1.99e-16	Pyridoxal-dependent decarboxylase family protein | chr5:3827806-3829942 REVERSE LENGTH=489	plastid	8.051	76.479
Amino acid metabolism	Amino acid metabolism	Arg metabolism	LOC107774919	XP_016450076.1	3.062	8.4067e-10	arginine decarboxylase-like	AT2G16500.1	75.307	0	|ADC1, ARGDC1, ARGDC, SPE1 | arginine decarboxylase 1 | chr2:7150796-7152904 REVERSE LENGTH=702	plastid	45.168	373.176
Amino acid metabolism	Amino acid metabolism	Arg metabolism	LOC107801491	XP_016480308.1	2.938	0.00644934	ornithine decarboxylase	AT5G11880.1	23.697	1.27e-16	Pyridoxal-dependent decarboxylase family protein | chr5:3827806-3829942 REVERSE LENGTH=489	plastid	5.785	43.314
Amino acid metabolism	Amino acid metabolism	Arg metabolism	LOC107788017	XP_016465145.1	2.399	0.00025544	arginine decarboxylase-like isoform X1	#N/A	#N/A	#N/A	#N/A	#N/A	1.157	6.125
Amino acid metabolism	Amino acid metabolism	Arg metabolism	LOC107769266	XP_016443957.1	1.97	0.00053682	probable amino-acid acetyltransferase NAGS1, chloroplastic isoform X1	AT2G22910.1	71.619	0	|NAGS1 | N-acetyl-l-glutamate synthase 1 | chr2:9749988-9752737 FORWARD LENGTH=609	plastid	4.906	18.92
Amino acid metabolism	Amino acid metabolism	Arg metabolism	LOC107796783	XP_016475080.1	1.935	0.000515114	arginine decarboxylase-like	AT4G34710.2	69.134	0	|ADC2, SPE2, ATADC2 | arginine decarboxylase 2 | chr4:16560315-16562450 REVERSE LENGTH=711	plastid,peroxisome	18.151	68.38
Amino acid metabolism	Amino acid metabolism	Arg metabolism	LOC107780320	XP_016456334.1	1.847	0.000633099	ornithine aminotransferase, mitochondrial-like	AT5G46180.1	72.785	0	|DELTA-OAT | ornithine-delta-aminotransferase | chr5:18718766-18721271 REVERSE LENGTH=475	mitochondrion	6.509	23.039
Amino acid metabolism	Amino acid metabolism	Arg metabolism	LOC107805723	XP_016485279.1	1.597	0.0162231	ornithine aminotransferase, mitochondrial-like	AT5G46180.1	74.324	6.45e-75	|DELTA-OAT | ornithine-delta-aminotransferase | chr5:18718766-18721271 REVERSE LENGTH=475	mitochondrion	1.766	5.15
Amino acid metabolism	Amino acid metabolism	Arg metabolism	LOC107817050	XP_016498310.1	1.421	0.00136718	acetylornithine aminotransferase, mitochondrial-like	AT1G80600.1	73.182	0	|WIN1 | HOPW1-1-interacting 1 | chr1:30298675-30300513 REVERSE LENGTH=457	plastid	19.7	52.237
Amino acid metabolism	Amino acid metabolism	Arg metabolism	LOC107822218	XP_016504222.1	1.358	0.0092405	probable amino-acid acetyltransferase NAGS1, chloroplastic isoform X1	AT2G22910.1	68.998	0	|NAGS1 | N-acetyl-l-glutamate synthase 1 | chr2:9749988-9752737 FORWARD LENGTH=609	plastid	6.83	17.281
Amino acid metabolism	Amino acid metabolism	Arg metabolism	LOC107817319	XP_016498606.1	1.324	0.0298536	arginase 1, mitochondrial-like	AT4G08900.1	92.537	2.12e-88	arginase | chr4:5703499-5705180 FORWARD LENGTH=342	mitochondrion	4.148	10.444
Amino acid metabolism	Amino acid metabolism	Arg metabolism	LOC107770139	XP_016444893.1	1.238	0.00835032	arginase 1, mitochondrial	AT4G08900.1	88.427	0	arginase | chr4:5703499-5705180 FORWARD LENGTH=342	mitochondrion	6.185	14.455
Amino acid metabolism	Amino acid metabolism	Arg metabolism	LOC107804156	XP_016483479.1	1.005	0.026372	probable amino-acid acetyltransferase NAGS1, chloroplastic isoform X1	AT2G22910.1	68.534	0	|NAGS1 | N-acetyl-l-glutamate synthase 1 | chr2:9749988-9752737 FORWARD LENGTH=609	plastid	8.316	16.535
Amino acid metabolism	Amino acid metabolism	Arg metabolism	LOC107819553	XP_016501158.1	-1.452	0.00662301	ornithine carbamoyltransferase, chloroplastic-like	AT1G75330.1	75.146	0	|OTC | ornithine carbamoyltransferase | chr1:28266457-28268383 REVERSE LENGTH=375	plastid	9.162	3.335
Amino acid metabolism	Amino acid metabolism	Arg metabolism	LOC107822172	XP_016504168.1	-1.646	0.0446615	ornithine carbamoyltransferase, chloroplastic-like	AT1G75330.1	73.158	0	|OTC | ornithine carbamoyltransferase | chr1:28266457-28268383 REVERSE LENGTH=375	plastid	6.281	1.999
Amino acid metabolism	Amino acid metabolism	Asp metabolism	LOC107790669	XP_016468109.1	7.647	7.89615e-35	asparagine synthetase [glutamine-hydrolyzing]-like	AT3G47340.1	82.881	0	|ASN1, DIN6, AT-ASN1 | glutamine-dependent asparagine synthase 1 | chr3:17438136-17441043 REVERSE LENGTH=584	cytosol	0.2	36.566
Amino acid metabolism	Amino acid metabolism	Asp metabolism	LOC107815637	XP_016496738.1	6.819	6.82889e-14	asparagine synthetase [glutamine-hydrolyzing]-like	AT3G47340.1	85.37	0	|ASN1, DIN6, AT-ASN1 | glutamine-dependent asparagine synthase 1 | chr3:17438136-17441043 REVERSE LENGTH=584	cytosol	4.548	510.745
Amino acid metabolism	Amino acid metabolism	Asp metabolism	LOC107794767	XP_016472774.1	5.994	5.11354e-34	asparagine synthetase [glutamine-hydrolyzing]-like	AT3G47340.1	85.198	0	|ASN1, DIN6, AT-ASN1 | glutamine-dependent asparagine synthase 1 | chr3:17438136-17441043 REVERSE LENGTH=584	cytosol	5.38	340.59
Amino acid metabolism	Amino acid metabolism	Asp metabolism	LOC107825707	XP_016508081.1	2.797	3.20702e-10	aspartate aminotransferase, cytoplasmic-like	AT5G11520.1	82.629	0	|ASP3, YLS4 | aspartate aminotransferase 3 | chr5:3685257-3687721 REVERSE LENGTH=449	peroxisome	14.941	102.95
Amino acid metabolism	Amino acid metabolism	Asp metabolism	LOC107830560	XP_016513654.1	2.431	0.00352715	asparagine synthetase [glutamine-hydrolyzing]	AT3G47340.1	83.447	0	|ASN1, DIN6, AT-ASN1 | glutamine-dependent asparagine synthase 1 | chr3:17438136-17441043 REVERSE LENGTH=584	cytosol	8.09	42.757
Amino acid metabolism	Amino acid metabolism	Asp metabolism	LOC107800136	XP_016478777.1	2.123	2.12868e-05	aspartate aminotransferase-like isoform X1	AT1G80360.1	67.939	0	Pyridoxal phosphate (PLP)-dependent transferases superfamily protein | chr1:30208736-30210643 REVERSE LENGTH=394	cytosol	7.388	31.752
Amino acid metabolism	Amino acid metabolism	Asp metabolism	LOC107770738	XP_016445555.1	1.953	0.000208055	asparagine synthetase [glutamine-hydrolyzing] 1-like	AT3G47340.3	82.906	1.61e-68	|ASN1, DIN6, AT-ASN1 | glutamine-dependent asparagine synthase 1 | chr3:17438787-17441043 REVERSE LENGTH=456	cytosol	8.19	31.165
Amino acid metabolism	Amino acid metabolism	Asp metabolism	LOC107763688	XP_016437661.1	1.51	0.00181373	aspartate aminotransferase-like isoform X1	AT1G80360.1	67.939	0	Pyridoxal phosphate (PLP)-dependent transferases superfamily protein | chr1:30208736-30210643 REVERSE LENGTH=394	cytosol	17.582	49.408
Amino acid metabolism	Amino acid metabolism	Cys, Met metabolism	LOC107759737	XP_016433225.1	8.156	6.09212e-09	methionine gamma-lyase-like	AT1G64660.1	74.6	0	|ATMGL, MGL | methionine gamma-lyase | chr1:24028977-24030537 FORWARD LENGTH=441	cytosol	0	0.857
Amino acid metabolism	Amino acid metabolism	Cys, Met metabolism	LOC107799551	XP_016478162.1	5.514	2.75833e-06	methionine gamma-lyase-like	AT1G64660.1	72.35	0	|ATMGL, MGL | methionine gamma-lyase | chr1:24028977-24030537 FORWARD LENGTH=441	cytosol	0.13	5.268
Amino acid metabolism	Amino acid metabolism	Cys, Met metabolism	LOC107795843	XP_016474032.1	4.664	5.11076e-19	bifunctional L-3-cyanoalanine synthase/cysteine synthase 1, mitochondrial	AT3G61440.1	78.142	0	|ATCYSC1, ARATH;BSAS3;1, CYSC1 | cysteine synthase C1 | chr3:22735885-22737792 FORWARD LENGTH=368	mitochondrion	12.109	304.666
Amino acid metabolism	Amino acid metabolism	Cys, Met metabolism	LOC107786404	XP_016463357.1	3.498	3.87641e-07	probable cysteine desulfurase	#N/A	#N/A	#N/A	#N/A	#N/A	0.783	8.636
Amino acid metabolism	Amino acid metabolism	Cys, Met metabolism	LOC107805609	XP_016485159.1	2.857	0.00546627	probable cysteine desulfurase	#N/A	#N/A	#N/A	#N/A	#N/A	0.273	1.846
Amino acid metabolism	Amino acid metabolism	Cys, Met metabolism	LOC107783528	XP_016459994.1	2.622	2.05876e-09	S-adenosylmethionine decarboxylase proenzyme-like	AT3G25570.2	67.733	1.01e-145	Adenosylmethionine decarboxylase family protein | chr3:9287413-9288462 REVERSE LENGTH=349	cytosol	48.185	294.481
Amino acid metabolism	Amino acid metabolism	Cys, Met metabolism	LOC107779814	XP_016455791.1	2.213	4.33291e-05	CBS domain-containing protein CBSX5-like	AT5G53750.1	45.833	6.67e-96	CBS domain-containing protein | chr5:21817416-21818723 FORWARD LENGTH=408	plasma membrane,cytosol	6.706	30.801
Amino acid metabolism	Amino acid metabolism	Cys, Met metabolism	LOC107790216	XP_016467609.1	2.15	2.98457e-05	S-adenosylmethionine decarboxylase proenzyme-like	AT3G02470.4	62.772	1.33e-148	S-adenosylmethionine decarboxylase | chr3:510223-511323 FORWARD LENGTH=366	cytosol	67.897	298.124
Amino acid metabolism	Amino acid metabolism	Cys, Met metabolism	LOC107818807	XP_016500341.1	2.096	0.00467743	methionine gamma-lyase-like] [exception=annotated by transcript or proteomic data	AT1G64660.1	79.518	0	|ATMGL, MGL | methionine gamma-lyase | chr1:24028977-24030537 FORWARD LENGTH=441	cytosol	10.75	45.449
Amino acid metabolism	Amino acid metabolism	Cys, Met metabolism	LOC107793495	XP_016471352.1	2.023	6.41903e-06	bifunctional L-3-cyanoalanine synthase/cysteine synthase 1, mitochondrial-like	AT3G61440.1	77.869	0	|ATCYSC1, ARATH;BSAS3;1, CYSC1 | cysteine synthase C1 | chr3:22735885-22737792 FORWARD LENGTH=368	mitochondrion	12.073	48.864
Amino acid metabolism	Amino acid metabolism	Cys, Met metabolism	LOC107788814	XP_016466027.1	1.968	0.000104437	bifunctional L-3-cyanoalanine synthase/cysteine synthase 2, mitochondrial	AT3G61440.1	75.2	0	|ATCYSC1, ARATH;BSAS3;1, CYSC1 | cysteine synthase C1 | chr3:22735885-22737792 FORWARD LENGTH=368	mitochondrion	5.681	22.278
Amino acid metabolism	Amino acid metabolism	Cys, Met metabolism	LOC107807060	XP_016486832.1	1.945	3.47298e-06	S-adenosylmethionine synthase 2	AT2G36880.2	93.333	0	|MAT3 | methionine adenosyltransferase 3 | chr2:15479721-15480893 REVERSE LENGTH=390	cytosol	98.667	376.409
Amino acid metabolism	Amino acid metabolism	Cys, Met metabolism	LOC107817653	XP_016499007.1	1.848	0.00257691	S-adenosylmethionine decarboxylase proenzyme-like	AT3G25570.2	69.054	3.55e-161	Adenosylmethionine decarboxylase family protein | chr3:9287413-9288462 REVERSE LENGTH=349	cytosol	212.432	757.982
Amino acid metabolism	Amino acid metabolism	Cys, Met metabolism	LOC107798163	XP_016476616.1	1.769	0.000222007	homocysteine S-methyltransferase 1-like	AT3G25900.1	75.153	0	|HMT-1, ATHMT-1 | Homocysteine S-methyltransferase family protein | chr3:9480964-9482684 FORWARD LENGTH=326	cytosol	4.244	14.236
Amino acid metabolism	Amino acid metabolism	Cys, Met metabolism	LOC107767855	XP_016442440.1	1.756	0.045234	methionine gamma-lyase-like] [frame=3] [exception=annotated by transcript or proteomic data	AT1G64660.1	79.683	1.19e-179	|ATMGL, MGL | methionine gamma-lyase | chr1:24028977-24030537 FORWARD LENGTH=441	cytosol	17.827	59.819
Amino acid metabolism	Amino acid metabolism	Cys, Met metabolism	LOC107773392	XP_016448304.1	1.666	0.00106974	methionine S-methyltransferase-like	AT5G49810.1	70.474	0	|MMT | methionine S-methyltransferase | chr5:20239418-20246046 FORWARD LENGTH=1071	cytosol	5.729	17.939
Amino acid metabolism	Amino acid metabolism	Cys, Met metabolism	LOC107764500	XP_016438569.1	1.644	0.00010385	S-adenosylmethionine synthase 2-like	AT2G36880.2	94.103	0	|MAT3 | methionine adenosyltransferase 3 | chr2:15479721-15480893 REVERSE LENGTH=390	cytosol	86.817	268.747
Amino acid metabolism	Amino acid metabolism	Cys, Met metabolism	LOC107803496	XP_016482723.1	1.399	0.00438634	CBS domain-containing protein CBSX1, chloroplastic-like	AT4G34120.1	79.63	1.33e-92	|LEJ1, CDCP1 | Cystathionine beta-synthase (CBS) family protein | chr4:16341194-16342893 FORWARD LENGTH=238	plastid	7.487	19.624
Amino acid metabolism	Amino acid metabolism	Cys, Met metabolism	LOC107801519	XP_016480343.1	1.359	0.00789352	S-adenosylmethionine decarboxylase proenzyme	AT3G25570.2	68.768	5.11e-161	Adenosylmethionine decarboxylase family protein | chr3:9287413-9288462 REVERSE LENGTH=349	cytosol	200.444	509.963
Amino acid metabolism	Amino acid metabolism	Cys, Met metabolism	LOC107801291	XP_016480083.1	1.33	0.00819049	CBS domain-containing protein CBSX5-like	AT5G53750.1	46.683	2.55e-96	CBS domain-containing protein | chr5:21817416-21818723 FORWARD LENGTH=408	plasma membrane,cytosol	11.428	28.519
Amino acid metabolism	Amino acid metabolism	Cys, Met metabolism	LOC107801780	XP_016480653.1	1.22	0.0142378	CBS domain-containing protein CBSCBSPB5-like	AT5G50530.1	71.274	0	CBS / octicosapeptide/Phox/Bemp1 (PB1) domains-containing protein | chr5:20571876-20574922 REVERSE LENGTH=548	plastid	5.172	11.993
Amino acid metabolism	Amino acid metabolism	Cys, Met metabolism	LOC107826487	XP_016508959.1	1.139	0.0167606	methylthioribose kinase-like	AT1G49820.1	76.077	0	|ATMTK, MTK | S-methyl-5-thioribose kinase | chr1:18443005-18444907 FORWARD LENGTH=420	cytosol	48.579	105.737
Amino acid metabolism	Amino acid metabolism	Cys, Met metabolism	LOC107759758	XP_016433249.1	-1.071	0.0435952	homocysteine S-methyltransferase 2-like isoform X1	AT3G63250.1	72.455	2.95e-173	|HMT-2, ATHMT-2, HMT2 | homocysteine methyltransferase 2 | chr3:23370575-23372587 REVERSE LENGTH=333	cytosol	17.23	8.164
Amino acid metabolism	Amino acid metabolism	Cys, Met metabolism	LOC107767529	XP_016442049.1	-1.156	0.0121409	CBS domain-containing protein CBSX3, mitochondrial-like	AT5G10860.1	77.184	1.62e-118	Cystathionine beta-synthase (CBS) family protein | chr5:3429173-3430142 REVERSE LENGTH=206	mitochondrion	475.485	211.975
Amino acid metabolism	Amino acid metabolism	Cys, Met metabolism	LOC107809393	XP_016489493.1	-1.235	0.0336012	probable L-cysteine desulfhydrase, chloroplastic	AT5G26600.1	67.574	0	Pyridoxal phosphate (PLP)-dependent transferases superfamily protein | chr5:9377455-9378882 FORWARD LENGTH=475	plastid	4.569	1.92
Amino acid metabolism	Amino acid metabolism	Cys, Met metabolism	LOC107801863	XP_016480748.1	-1.265	0.00729303	S-adenosylmethionine synthase 2-like	AT2G36880.2	92.821	0	|MAT3 | methionine adenosyltransferase 3 | chr2:15479721-15480893 REVERSE LENGTH=390	cytosol	22.975	9.483
Amino acid metabolism	Amino acid metabolism	Cys, Met metabolism	LOC107769482	XP_016444189.1	-1.547	0.0400007	CBS domain-containing protein CBSX3, mitochondrial-like	AT1G47271.1	56.477	3.03e-75	Cystathionine beta-synthase (CBS) family protein | chr1:17328856-17330343 FORWARD LENGTH=193	mitochondrion	4.471	1.536
Amino acid metabolism	Amino acid metabolism	Cys, Met metabolism	LOC107763541	XP_016437515.1	-1.608	0.000399829	S-adenosylmethionine synthase 2-like	AT1G02500.2	93.384	0	|SAM1, SAM-1, MAT1, AtSAM1 | S-adenosylmethionine synthetase 1 | chr1:519037-520218 FORWARD LENGTH=393	cytosol	149.16	48.691
Amino acid metabolism	Amino acid metabolism	Cys, Met metabolism	LOC107814063	XP_016494879.1	-1.854	0.0137384	CBS domain-containing protein CBSX5-like	AT5G53750.1	45.61	4.68e-96	CBS domain-containing protein | chr5:21817416-21818723 FORWARD LENGTH=408	plasma membrane,cytosol	0.795	0.214
Amino acid metabolism	Amino acid metabolism	Cys, Met metabolism	LOC107792590	XP_016470301.1	-2.191	0.000273912	S-adenosylmethionine decarboxylase proenzyme 4-like	AT5G18930.1	58.405	2.13e-142	|BUD2, SAMDC4 | Adenosylmethionine decarboxylase family protein | chr5:6312172-6313215 REVERSE LENGTH=347	cytosol	3.26	0.706
Amino acid metabolism	Amino acid metabolism	Cys, Met metabolism	LOC107770931	XP_016445744.1	-2.24	4.58471e-05	S-adenosylmethionine synthase 2	AT1G02500.2	93.639	0	|SAM1, SAM-1, MAT1, AtSAM1 | S-adenosylmethionine synthetase 1 | chr1:519037-520218 FORWARD LENGTH=393	cytosol	306.213	64.533
Amino acid metabolism	Amino acid metabolism	Cys, Met metabolism	LOC107765217	XP_016439328.1	-2.337	1.2092e-05	S-adenosylmethionine synthase 1-like	AT1G02500.2	94.148	0	|SAM1, SAM-1, MAT1, AtSAM1 | S-adenosylmethionine synthetase 1 | chr1:519037-520218 FORWARD LENGTH=393	cytosol	6.066	1.185
Amino acid metabolism	Amino acid metabolism	Cys, Met metabolism	LOC107767719	XP_016442292.1	-3.781	3.81887e-06	S-adenosylmethionine decarboxylase proenzyme 4-like	AT5G18930.1	58.757	1.31e-141	|BUD2, SAMDC4 | Adenosylmethionine decarboxylase family protein | chr5:6312172-6313215 REVERSE LENGTH=347	cytosol	2.228	0.159
Amino acid metabolism	Amino acid metabolism	Cys, Met metabolism	LOC107831596	XP_016514865.1	-4.296	3.15826e-18	homocysteine S-methyltransferase 2-like	AT3G63250.1	72.948	9.22e-172	|HMT-2, ATHMT-2, HMT2 | homocysteine methyltransferase 2 | chr3:23370575-23372587 REVERSE LENGTH=333	cytosol	30.264	1.521
Amino acid metabolism	Amino acid metabolism	Cys, Met metabolism	LOC107820430	XP_016502200.1	-4.371	3.36981e-07	S-adenosylmethionine decarboxylase proenzyme 4-like	AT5G18930.1	58.974	1.36e-142	|BUD2, SAMDC4 | Adenosylmethionine decarboxylase family protein | chr5:6312172-6313215 REVERSE LENGTH=347	cytosol	2.148	0.102
Amino acid metabolism	Amino acid metabolism	GABA metabolism	LOC107802933	XP_016482000.1	3.077	1.45633e-10	gamma aminobutyrate transaminase 1, mitochondrial isoform X1	AT3G22200.1	76.667	0	|POP2, GABA-T, HER1 | Pyridoxal phosphate (PLP)-dependent transferases superfamily protein | chr3:7835286-7838863 FORWARD LENGTH=504	mitochondrion	27.035	226.004
Amino acid metabolism	Amino acid metabolism	GABA metabolism	LOC107806271	XP_016485881.1	2.266	4.47671e-08	'gamma aminobutyrate transaminase 1, mitochondrial-like] [partial=3'''	AT3G22200.1	63.889	5.43e-73	|POP2, GABA-T, HER1 | Pyridoxal phosphate (PLP)-dependent transferases superfamily protein | chr3:7835286-7838863 FORWARD LENGTH=504	mitochondrion	34.203	163.149
Amino acid metabolism	Amino acid metabolism	GABA metabolism	LOC107759965	XP_016433467.1	1.961	9.96865e-07	'gamma aminobutyrate transaminase 3, chloroplastic-like] [partial=5''] [exception=annotated by transcript or proteomic data'	AT3G22200.1	83.631	0	|POP2, GABA-T, HER1 | Pyridoxal phosphate (PLP)-dependent transferases superfamily protein | chr3:7835286-7838863 FORWARD LENGTH=504	mitochondrion	19.216	74.308
Amino acid metabolism	Amino acid metabolism	GABA metabolism	LOC107784412	XP_016461030.1	-1.463	0.00584938	'gamma aminobutyrate transaminase 1, mitochondrial-like] [partial=3'''	AT3G22200.1	65.613	1.61e-112	|POP2, GABA-T, HER1 | Pyridoxal phosphate (PLP)-dependent transferases superfamily protein | chr3:7835286-7838863 FORWARD LENGTH=504	mitochondrion	20.636	7.446
Amino acid metabolism	Amino acid metabolism	GABA metabolism	LOC107812914	XP_016493582.1	-1.605	0.0160031	gamma aminobutyrate transaminase 2-like isoform X1	AT3G22200.1	74.088	1.71e-139	|POP2, GABA-T, HER1 | Pyridoxal phosphate (PLP)-dependent transferases superfamily protein | chr3:7835286-7838863 FORWARD LENGTH=504	mitochondrion	36.867	12.1
Amino acid metabolism	Amino acid metabolism	GABA metabolism	LOC107759660	XP_016433138.1	-2.144	0.0239367	'gamma aminobutyrate transaminase 3, chloroplastic-like] [partial=3'''	AT3G22200.1	79.167	0	|POP2, GABA-T, HER1 | Pyridoxal phosphate (PLP)-dependent transferases superfamily protein | chr3:7835286-7838863 FORWARD LENGTH=504	mitochondrion	5.925	1.335
Amino acid metabolism	Amino acid metabolism	GABA metabolism	LOC107821173	XP_016503077.1	-2.497	0.000283672	gamma aminobutyrate transaminase 3, chloroplastic isoform X1	AT3G22200.1	82.637	0	|POP2, GABA-T, HER1 | Pyridoxal phosphate (PLP)-dependent transferases superfamily protein | chr3:7835286-7838863 FORWARD LENGTH=504	mitochondrion	13.536	2.381
Amino acid metabolism	Amino acid metabolism	Gln biosynthesis	LOC107777858	XP_016453497.1	1.865	0.000280634	glutamine synthetase-like	AT5G37600.1	88.856	0	|ATGSR1, GLN1;1, GSR 1, ATGLN1;1 | glutamine synthase clone R1 | chr5:14933574-14935656 REVERSE LENGTH=356	cytosol	58.81	211.333
Amino acid metabolism	Amino acid metabolism	Gln biosynthesis	LOC107793405	XP_016471235.1	-2.178	0.000891366	glutamine synthetase-like	AT5G37600.1	89.326	0	|ATGSR1, GLN1;1, GSR 1, ATGLN1;1 | glutamine synthase clone R1 | chr5:14933574-14935656 REVERSE LENGTH=356	cytosol	3.779	0.82
Amino acid metabolism	Amino acid metabolism	Gln biosynthesis	LOC107789070	XP_016466322.1	-4.829	4.19836e-17	glutamine synthetase cytosolic isozyme 1-1	AT5G37600.1	89.736	0	|ATGSR1, GLN1;1, GSR 1, ATGLN1;1 | glutamine synthase clone R1 | chr5:14933574-14935656 REVERSE LENGTH=356	cytosol	87.351	3.057
Amino acid metabolism	Amino acid metabolism	Gln metabolism	LOC107807051	XP_016486815.1	2.04	4.62359e-05	glutamine synthetase isoform X1	AT1G66200.1	88.856	0	|ATGSR2, GSR2, GLN1;2 | glutamine synthase clone F11 | chr1:24655520-24657520 REVERSE LENGTH=356	cytosol	30.66	124.529
Amino acid metabolism	Amino acid metabolism	Glu biosynthesis	LOC107773547	XP_016448439.1	2.287	1.77631e-05	glutamate synthase [NADH], amyloplastic-like	AT5G53460.3	89.041	7.18e-39	|GLT1 | NADH-dependent glutamate synthase 1 | chr5:21700518-21709629 FORWARD LENGTH=2208	plastid	28.896	138.261
Amino acid metabolism	Amino acid metabolism	Glu metabolism	LOC107762966	XP_016436855.1	4.688	1.05785e-21	glutamate dehydrogenase B-like	AT5G18170.1	89.781	0	|GDH1 | glutamate dehydrogenase 1 | chr5:6006172-6008248 FORWARD LENGTH=411	mitochondrion	7.723	197.881
Amino acid metabolism	Amino acid metabolism	Glu metabolism	LOC107794144	XP_016472095.1	4.156	9.20224e-07	glutamate decarboxylase 4	AT2G02010.1	88.139	0	|GAD4 | glutamate decarboxylase 4 | chr2:474375-476495 REVERSE LENGTH=493	cytosol	1.572	27.336
Amino acid metabolism	Amino acid metabolism	Glu metabolism	LOC107819266	XP_016500849.1	3.817	1.70213e-07	glutamate decarboxylase 4-like	AT2G02010.1	87.935	0	|GAD4 | glutamate decarboxylase 4 | chr2:474375-476495 REVERSE LENGTH=493	cytosol	1.836	25.384
Amino acid metabolism	Amino acid metabolism	Glu metabolism	LOC107799349	XP_016477940.1	3.413	2.65101e-07	glutamate dehydrogenase B	AT5G18170.1	88.321	0	|GDH1 | glutamate dehydrogenase 1 | chr5:6006172-6008248 FORWARD LENGTH=411	mitochondrion	56.682	599.356
Amino acid metabolism	Amino acid metabolism	Glu metabolism	LOC107765542	XP_016439691.1	3.237	1.63541e-11	glutamate dehydrogenase A-like	AT5G07440.2	86.429	4.73e-90	|GDH2 | glutamate dehydrogenase 2 | chr5:2356153-2358012 FORWARD LENGTH=411	mitochondrion	7.083	66.45
Amino acid metabolism	Amino acid metabolism	Glu metabolism	LOC107768764	XP_016443395.1	3.086	6.79476e-13	glutamate dehydrogenase A	AT5G07440.2	87.348	0	|GDH2 | glutamate dehydrogenase 2 | chr5:2356153-2358012 FORWARD LENGTH=411	mitochondrion	19.13	160.992
Amino acid metabolism	Amino acid metabolism	Glu metabolism	LOC107828885	XP_016511759.1	1.625	0.0203459	glutamate dehydrogenase A-like	AT5G07440.2	86.375	0	|GDH2 | glutamate dehydrogenase 2 | chr5:2356153-2358012 FORWARD LENGTH=411	mitochondrion	0.54	1.591
Amino acid metabolism	Amino acid metabolism	Glu metabolism	LOC107766961	XP_016441365.1	1.492	0.00515081	glutamate dehydrogenase A-like isoform X1	AT5G07440.2	86.375	0	|GDH2 | glutamate dehydrogenase 2 | chr5:2356153-2358012 FORWARD LENGTH=411	mitochondrion	1.785	4.955
Amino acid metabolism	Amino acid metabolism	Glu metabolism	LOC107784172	XP_016460741.1	1.03	0.0280372	glutamate--cysteine ligase, chloroplastic-like	AT4G23100.3	79.317	0	|GSH1 | glutamate-cysteine ligase | chr4:12103458-12106751 REVERSE LENGTH=522	plastid	42.352	86.019
Amino acid metabolism	Amino acid metabolism	Glu metabolism	LOC107798147	XP_016476602.1	-1.11	0.0471359	glutamate decarboxylase	AT2G02010.1	86.089	0	|GAD4 | glutamate decarboxylase 4 | chr2:474375-476495 REVERSE LENGTH=493	cytosol	145.518	66.956
Amino acid metabolism	Amino acid metabolism	Glu metabolism	LOC107797840	XP_016476249.1	-1.645	0.0214024	glutamate decarboxylase	AT5G17330.1	74.751	0	|GAD, GAD1 | glutamate decarboxylase | chr5:5711141-5714839 FORWARD LENGTH=502	cytosol	15.206	4.837
Amino acid metabolism	Amino acid metabolism	Glu metabolism	LOC107789472	XP_016466778.1	-3.135	4.80017e-14	glutamate decarboxylase-like	AT5G17330.1	74.95	0	|GAD, GAD1 | glutamate decarboxylase | chr5:5711141-5714839 FORWARD LENGTH=502	cytosol	54.284	6.133
Amino acid metabolism	Amino acid metabolism	Glu, Gln, Pro, Arg metabolism	LOC107778190	XP_016453888.1	8.413	1.10563e-43	branched-chain-amino-acid aminotransferase 2, chloroplastic-like isoform X1	AT1G10070.2	67.68	0	|ATBCAT-2, BCAT-2 | branched-chain amino acid transaminase 2 | chr1:3288255-3290164 FORWARD LENGTH=388	mitochondrion	0.644	208.502
Amino acid metabolism	Amino acid metabolism	Glu, Gln, Pro, Arg metabolism	LOC107819536	XP_016501142.1	8.018	2.19915e-27	putative glutamine amidotransferase PB2B2.05	AT5G38200.1	73.71	0	Class I glutamine amidotransferase-like superfamily protein | chr5:15256383-15258474 FORWARD LENGTH=436	cytosol	0.118	38.79
Amino acid metabolism	Amino acid metabolism	Glu, Gln, Pro, Arg metabolism	LOC107787882	XP_016464982.1	7.522	2.9907e-34	branched-chain-amino-acid aminotransferase 2, chloroplastic-like	AT1G10070.2	68.639	2.6e-164	|ATBCAT-2, BCAT-2 | branched-chain amino acid transaminase 2 | chr1:3288255-3290164 FORWARD LENGTH=388	mitochondrion	0.33	67.117
Amino acid metabolism	Amino acid metabolism	Glu, Gln, Pro, Arg metabolism	LOC107832262	XP_016515566.1	4.993	6.69896e-14	putative glutamine amidotransferase PB2B2.05	AT5G38200.1	73.71	0	Class I glutamine amidotransferase-like superfamily protein | chr5:15256383-15258474 FORWARD LENGTH=436	cytosol	0.852	27.726
Amino acid metabolism	Amino acid metabolism	Glu, Gln, Pro, Arg metabolism	LOC107773785	XP_016448698.1	3.005	9.11006e-10	spermidine coumaroyl-CoA acyltransferase-like	AT1G28680.1	57.596	0	HXXXD-type acyl-transferase family protein | chr1:10078222-10079763 FORWARD LENGTH=451	plastid	56.656	449.278
Amino acid metabolism	Amino acid metabolism	Glu, Gln, Pro, Arg metabolism	LOC107809098	XP_016489179.1	1.939	0.000593107	'LOW QUALITY PROTEIN: glutamate synthase 1 [NADH], chloroplastic-like] [partial=3''] [exception=unclassified translation discrepancy'	AT5G53460.3	85.795	0	|GLT1 | NADH-dependent glutamate synthase 1 | chr5:21700518-21709629 FORWARD LENGTH=2208	plastid	30.03	113.77
Amino acid metabolism	Amino acid metabolism	Glu, Gln, Pro, Arg metabolism	LOC107761927	XP_016435706.1	1.771	0.000564768	'arginase 1, mitochondrial-like] [partial=3'''	AT4G08900.1	80.745	1.56e-89	arginase | chr4:5703499-5705180 FORWARD LENGTH=342	mitochondrion	7.839	26.354
Amino acid metabolism	Amino acid metabolism	Glu, Gln, Pro, Arg metabolism	LOC107767943	XP_016442537.1	1.586	0.00209303	'glutamate synthase [NADH], amyloplastic-like] [partial=5'''	AT5G53460.3	82.169	0	|GLT1 | NADH-dependent glutamate synthase 1 | chr5:21700518-21709629 FORWARD LENGTH=2208	plastid	36.468	108.346
Amino acid metabolism	Amino acid metabolism	Glu, Gln, Pro, Arg metabolism	LOC107785348	XP_016462119.1	1.51	0.00466259	'ornithine aminotransferase, mitochondrial-like] [partial=5''] [exception=annotated by transcript or proteomic data'	AT5G46180.1	76.375	9.84e-175	|DELTA-OAT | ornithine-delta-aminotransferase | chr5:18718766-18721271 REVERSE LENGTH=475	mitochondrion	5.413	15.26
Amino acid metabolism	Amino acid metabolism	Glu, Gln, Pro, Arg metabolism	LOC107797053	XP_016475391.1	1.435	0.0456642	protein fluG-like isoform X1	AT3G53180.1	63.882	0	glutamate-ammonia ligases;catalytics;glutamate-ammonia ligases | chr3:19707068-19711188 FORWARD LENGTH=852	cytosol	2.814	7.472
Amino acid metabolism	Amino acid metabolism	Glu, Gln, Pro, Arg metabolism	LOC107822887	XP_016504957.1	1.117	0.0295427	'glutamate synthase 1 [NADH], chloroplastic-like] [partial=3'''	AT5G53460.3	85.998	0	|GLT1 | NADH-dependent glutamate synthase 1 | chr5:21700518-21709629 FORWARD LENGTH=2208	plastid	23.08	49.516
Amino acid metabolism	Amino acid metabolism	Glu, Gln, Pro, Arg metabolism	LOC107831396	XP_016514645.1	1.072	0.0491242	'protein fluG-like] [partial=5'''	AT3G53180.1	63.91	0	glutamate-ammonia ligases;catalytics;glutamate-ammonia ligases | chr3:19707068-19711188 FORWARD LENGTH=852	cytosol	1.354	2.834
Amino acid metabolism	Amino acid metabolism	Glu, Gln, Pro, Arg metabolism	LOC107774808	XP_016449942.1	-2.622	9.44362e-09	branched-chain-amino-acid aminotransferase 2, chloroplastic-like isoform X1	AT1G10070.2	64.97	9.63e-169	|ATBCAT-2, BCAT-2 | branched-chain amino acid transaminase 2 | chr1:3288255-3290164 FORWARD LENGTH=388	mitochondrion	14.534	2.335
Amino acid metabolism	Amino acid metabolism	Glu, Gln, Pro, Arg metabolism	LOC107813693	XP_016494470.1	-2.857	1.00173e-08	branched-chain-amino-acid aminotransferase 2, chloroplastic-like	AT1G10070.2	65.465	2.16e-170	|ATBCAT-2, BCAT-2 | branched-chain amino acid transaminase 2 | chr1:3288255-3290164 FORWARD LENGTH=388	mitochondrion	25.545	3.488
Amino acid metabolism	Amino acid metabolism	Gly, Ser, Thr metabolism	LOC107779228	XP_016455087.1	6.072	2.40612e-21	probable low-specificity L-threonine aldolase 1	AT1G08630.4	70.904	0	|THA1 | threonine aldolase 1 | chr1:2743948-2745685 REVERSE LENGTH=358	cytosol	6.075	405.001
Amino acid metabolism	Amino acid metabolism	Gly, Ser, Thr metabolism	LOC107784859	XP_016461533.1	5.07	3.85155e-20	probable low-specificity L-threonine aldolase 1	AT1G08630.4	70.621	0	|THA1 | threonine aldolase 1 | chr1:2743948-2745685 REVERSE LENGTH=358	cytosol	4.265	143.714
Amino acid metabolism	Amino acid metabolism	Gly, Ser, Thr metabolism	LOC107827733	XP_016510411.1	1.399	0.0224382	alanine--glyoxylate aminotransferase 2 homolog 1, mitochondrial-like	AT4G39660.1	83.193	0	|AGT2 | alanine:glyoxylate aminotransferase 2 | chr4:18406797-18409262 FORWARD LENGTH=476	mitochondrion	8.439	22.216
Amino acid metabolism	Amino acid metabolism	Gly, Ser, Thr metabolism	LOC107779958	XP_016455948.1	-4.002	6.10077e-06	threonine dehydratase biosynthetic, chloroplastic-like	AT3G10050.1	72.534	0	|OMR1 | L-O-methylthreonine resistant 1 | chr3:3099164-3101741 REVERSE LENGTH=592	plastid	1.199	0.071
Amino acid metabolism	Amino acid metabolism	His metabolism	LOC107768931	XP_016443588.1	7.493	8.20513e-28	histidine decarboxylase-like	AT1G43710.1	55.531	0	|emb1075 | Pyridoxal phosphate (PLP)-dependent transferases superfamily protein | chr1:16486534-16488298 REVERSE LENGTH=482	cytosol	0.445	75.901
Amino acid metabolism	Amino acid metabolism	His metabolism	LOC107812155	XP_016492676.1	7.332	1.56661e-14	histidine decarboxylase-like	AT1G43710.1	60.817	0	|emb1075 | Pyridoxal phosphate (PLP)-dependent transferases superfamily protein | chr1:16486534-16488298 REVERSE LENGTH=482	cytosol	0.019	4.53
Amino acid metabolism	Amino acid metabolism	His metabolism	LOC107800924	XP_016479679.1	3.694	2.83281e-16	histidine decarboxylase-like	AT1G43710.1	55.315	0	|emb1075 | Pyridoxal phosphate (PLP)-dependent transferases superfamily protein | chr1:16486534-16488298 REVERSE LENGTH=482	cytosol	5.352	68.83
Amino acid metabolism	Amino acid metabolism	His metabolism	LOC107789682	XP_016467027.1	3.017	1.32289e-13	histidine decarboxylase-like	AT1G43710.1	58.513	0	|emb1075 | Pyridoxal phosphate (PLP)-dependent transferases superfamily protein | chr1:16486534-16488298 REVERSE LENGTH=482	cytosol	14.63	117.518
Amino acid metabolism	Amino acid metabolism	Ile metabolism	LOC107824909	XP_016507201.1	2.226	4.48976e-05	3-ketoacyl-CoA thiolase 2, peroxisomal	AT2G33150.1	86.825	0	|PKT3, PED1, KAT2 | peroxisomal 3-ketoacyl-CoA thiolase 3 | chr2:14047814-14050983 REVERSE LENGTH=462	peroxisome	48.239	222.461
Amino acid metabolism	Amino acid metabolism	Ile metabolism	LOC107807744	XP_016487671.1	1.891	0.000792202	3-ketoacyl-CoA thiolase 2, peroxisomal-like	AT2G33150.1	87.041	0	|PKT3, PED1, KAT2 | peroxisomal 3-ketoacyl-CoA thiolase 3 | chr2:14047814-14050983 REVERSE LENGTH=462	peroxisome	40.196	146.812
Amino acid metabolism	Amino acid metabolism	Lys metabolism	LOC107798112	XP_016476555.1	6.05	3.44217e-16	alpha-aminoadipic semialdehyde synthase-like	AT4G33150.2	68.815	0	lysine-ketoglutarate reductase/saccharopine dehydrogenase bifunctional enzyme | chr4:15985479-15991069 REVERSE LENGTH=1064	cytosol	0.413	26.225
Amino acid metabolism	Amino acid metabolism	Lys metabolism	LOC107827281	XP_016509863.1	5.117	7.16923e-24	alpha-aminoadipic semialdehyde synthase-like isoform X1	AT4G33150.2	68.246	0	lysine-ketoglutarate reductase/saccharopine dehydrogenase bifunctional enzyme | chr4:15985479-15991069 REVERSE LENGTH=1064	cytosol	1.16	39.502
Amino acid metabolism	Amino acid metabolism	Other amino acid-related	LOC107786721	XP_016463718.1	5.207	4.0574e-09	ACT domain-containing protein ACR1-like isoform X1	AT5G65890.1	53.768	7.99e-176	|ACR1 | ACT domain repeat 1 | chr5:26355701-26357721 FORWARD LENGTH=477	cytosol	0.726	27.567
Amino acid metabolism	Amino acid metabolism	Other amino acid-related	LOC107787543	XP_016464617.1	2.162	1.52251e-05	ACT domain-containing protein ACR1-like	AT5G65890.1	53.878	5.62e-176	|ACR1 | ACT domain repeat 1 | chr5:26355701-26357721 FORWARD LENGTH=477	cytosol	2.785	12.447
Amino acid metabolism	Amino acid metabolism	Other amino acid-related	LOC107777640	XP_016453195.1	2.022	1.48993e-05	ACT domain-containing protein ACR10-like	AT2G36840.1	64.819	0	ACT-like superfamily protein | chr2:15451834-15453550 REVERSE LENGTH=410	cytosol	4.009	16.124
Amino acid metabolism	Amino acid metabolism	Other amino acid-related	LOC107763647	XP_016437620.1	1.461	0.000423722	probable N-succinyldiaminopimelate aminotransferase DapC	AT1G77670.1	83.96	0	Pyridoxal phosphate (PLP)-dependent transferases superfamily protein | chr1:29189043-29190901 REVERSE LENGTH=440	mitochondrion	14.015	38.251
Amino acid metabolism	Amino acid metabolism	Other amino acid-related	LOC107793207	XP_016470990.1	1.377	0.0032778	probable N-succinyldiaminopimelate aminotransferase DapC	AT1G77670.1	84.461	0	Pyridoxal phosphate (PLP)-dependent transferases superfamily protein | chr1:29189043-29190901 REVERSE LENGTH=440	mitochondrion	26.771	68.696
Amino acid metabolism	Amino acid metabolism	Other amino acid-related	LOC107759430	XP_016432858.1	-1.2	0.0457989	ACT domain-containing protein ACR3-like	AT1G76990.5	69.853	2.24e-57	|ACR3 | ACT domain repeat 3 | chr1:28933387-28935179 FORWARD LENGTH=453	cytosol	41.959	18.221
Amino acid metabolism	Amino acid metabolism	Other amino acid-related	LOC107818440	XP_016499941.1	-1.209	0.0227077	ACT domain-containing protein ACR3-like	AT1G76990.5	69.085	2.88e-160	|ACR3 | ACT domain repeat 3 | chr1:28933387-28935179 FORWARD LENGTH=453	cytosol	21.289	9.144
Amino acid metabolism	Amino acid metabolism	Other amino acid-related	LOC107759486	XP_016432932.1	-1.351	0.0388655	ACT domain-containing protein DS12, chloroplastic-like	AT1G16880.1	70.073	1.55e-131	uridylyltransferase-related | chr1:5773796-5776125 FORWARD LENGTH=290	plastid	16.797	6.579
Amino acid metabolism	Amino acid metabolism	Other amino acid-related	LOC107802535	XP_016481536.1	-1.544	0.000303917	ACT domain-containing protein ACR3] [exception=annotated by transcript or proteomic data	AT1G76990.5	72.093	9.56e-179	|ACR3 | ACT domain repeat 3 | chr1:28933387-28935179 FORWARD LENGTH=453	cytosol	38.162	13.015
Amino acid metabolism	Amino acid metabolism	Other amino acid-related	LOC107782635	XP_016459016.1	-1.642	0.00292918	ACT domain-containing protein ACR8-like	AT1G12420.1	66.143	0	|ACR8 | ACT domain repeat 8 | chr1:4226673-4228917 REVERSE LENGTH=441	cytosol	5.713	1.816
Amino acid metabolism	Amino acid metabolism	Other amino acid-related	LOC107771021	XP_016445834.1	-7.623	8.0262e-08	(R)-mandelonitrile lyase-like	AT1G73050.1	70.385	0	Glucose-methanol-choline (GMC) oxidoreductase family protein | chr1:27476565-27478534 REVERSE LENGTH=552	extracellular	0.464	0
Amino acid metabolism	Amino acid metabolism	Phe, Trp (shikimate pathway)	LOC107777512	XP_016453037.1	3.601	1.83946e-17	bifunctional 3-dehydroquinate dehydratase/shikimate dehydrogenase, chloroplastic-like	AT3G06350.1	50.954	3.28e-157	|EMB3004, MEE32 | dehydroquinate dehydratase, putative / shikimate dehydrogenase, putative | chr3:1924536-1927701 REVERSE LENGTH=603	plastid	12.325	148.652
Amino acid metabolism	Amino acid metabolism	Phe, Trp (shikimate pathway)	LOC107823221	XP_016505316.1	2.528	4.29528e-05	probable inactive shikimate kinase like 2, chloroplastic] [exception=annotated by transcript or proteomic data	AT2G35500.1	70.625	2.92e-111	|SKL2 | shikimate kinase like 2 | chr2:14914038-14915909 FORWARD LENGTH=387	plastid	4.34	24.87
Amino acid metabolism	Amino acid metabolism	Phe, Trp (shikimate pathway)	LOC107793657	XP_016471568.1	2.182	3.16981e-06	'bifunctional 3-dehydroquinate dehydratase/shikimate dehydrogenase, chloroplastic-like isoform X1] [frame=2] [partial=5''] [exception=annotated by transcript or proteomic data'	AT3G06350.1	69.18	0	|EMB3004, MEE32 | dehydroquinate dehydratase, putative / shikimate dehydrogenase, putative | chr3:1924536-1927701 REVERSE LENGTH=603	plastid	17.272	77.652
Amino acid metabolism	Amino acid metabolism	Phe, Trp (shikimate pathway)	LOC107764658	XP_016438750.1	1.812	0.0361272	bifunctional 3-dehydroquinate dehydratase/shikimate dehydrogenase, chloroplastic-like	AT3G06350.1	55.422	1.37e-23	|EMB3004, MEE32 | dehydroquinate dehydratase, putative / shikimate dehydrogenase, putative | chr3:1924536-1927701 REVERSE LENGTH=603	plastid	21.599	75.655
Amino acid metabolism	Amino acid metabolism	Phe, Trp (shikimate pathway)	LOC107767464	XP_016441955.1	1.599	8.72223e-05	bifunctional 3-dehydroquinate dehydratase/shikimate dehydrogenase, chloroplastic-like isoform X1	AT3G06350.1	67.669	0	|EMB3004, MEE32 | dehydroquinate dehydratase, putative / shikimate dehydrogenase, putative | chr3:1924536-1927701 REVERSE LENGTH=603	plastid	7.851	23.599
Amino acid metabolism	Amino acid metabolism	Phe, Trp (shikimate pathway)	LOC107791190	XP_016468691.1	1.405	0.00384476	'bifunctional 3-dehydroquinate dehydratase/shikimate dehydrogenase, chloroplastic-like] [partial=5''] [exception=annotated by transcript or proteomic data'	AT3G06350.1	70.588	8.74e-155	|EMB3004, MEE32 | dehydroquinate dehydratase, putative / shikimate dehydrogenase, putative | chr3:1924536-1927701 REVERSE LENGTH=603	plastid	10.019	26.167
Amino acid metabolism	Amino acid metabolism	Phe, Trp (shikimate pathway)	LOC107787846	XP_016464940.1	1.155	0.0378108	3-dehydroquinate synthase, chloroplastic	AT5G66120.2	84.293	0	3-dehydroquinate synthase, putative | chr5:26431516-26433649 REVERSE LENGTH=442	plastid	33.509	73.667
Amino acid metabolism	Amino acid metabolism	Phe, Trp (shikimate pathway)	LOC107818889	XP_016500447.1	1.131	0.0467102	shikimate kinase, chloroplastic-like	AT2G21940.4	53.821	5.46e-109	|SK1, ATSK1 | shikimate kinase 1 | chr2:9351106-9352881 FORWARD LENGTH=304	peroxisome,cytosol	12.465	27.09
Amino acid metabolism	Amino acid metabolism	Phe, Trp metabolism	LOC107798411	XP_016476880.1	7.185	1.55945e-09	arogenate dehydrogenase 2, chloroplastic-like	AT1G15710.1	65.385	1.32e-132	prephenate dehydrogenase family protein | chr1:5404505-5405581 FORWARD LENGTH=358	plastid	0.091	13.17
Amino acid metabolism	Amino acid metabolism	Phe, Trp metabolism	LOC107782363	XP_016458725.1	6.631	2.50502e-07	arogenate dehydrogenase 2, chloroplastic-like	AT1G15710.1	61.301	3.09e-132	prephenate dehydrogenase family protein | chr1:5404505-5405581 FORWARD LENGTH=358	plastid	0.04	5.219
Amino acid metabolism	Amino acid metabolism	Phe, Trp metabolism	LOC107806169	XP_016485762.1	4.386	1.75014e-08	probable aminotransferase TAT2 isoform X1	AT5G53970.1	70.574	0	Tyrosine transaminase family protein | chr5:21910676-21912594 FORWARD LENGTH=414	cytosol	2.11	44.318
Amino acid metabolism	Amino acid metabolism	Phe, Trp metabolism	LOC107764315	XP_016438363.1	3.527	1.52228e-09	arogenate dehydrogenase 1, chloroplastic-like	AT5G34930.1	54.8	2.26e-96	arogenate dehydrogenase | chr5:13233391-13235522 FORWARD LENGTH=640	plastid	0.782	9.278
Amino acid metabolism	Amino acid metabolism	Phe, Trp metabolism	LOC107783107	XP_016459564.1	3.088	8.15291e-07	arogenate dehydratase/prephenate dehydratase 6, chloroplastic-like	AT1G08250.1	80.106	0	|ADT6 | arogenate dehydratase 6 | chr1:2588994-2590235 REVERSE LENGTH=413	plastid	6.281	52.417
Amino acid metabolism	Amino acid metabolism	Phe, Trp metabolism	LOC107816404	XP_016497610.1	2.925	9.24578e-09	'arogenate dehydratase/prephenate dehydratase 6, chloroplastic] [partial=5'''	AT1G08250.1	92.803	5.92e-176	|ADT6 | arogenate dehydratase 6 | chr1:2588994-2590235 REVERSE LENGTH=413	plastid	2.567	19.275
Amino acid metabolism	Amino acid metabolism	Phe, Trp metabolism	LOC107770720	XP_016445534.1	2.791	1.02001e-08	LOW QUALITY PROTEIN: homogentisate 1,2-dioxygenase-like] [exception=unclassified translation discrepancy	AT5G54080.2	81.348	0	|HGO | homogentisate 1,2-dioxygenase | chr5:21945920-21948070 FORWARD LENGTH=461	cytosol	5.309	36.286
Amino acid metabolism	Amino acid metabolism	Phe, Trp metabolism	LOC107776772	XP_016452180.1	2.732	4.04062e-07	probable aminotransferase TAT2	AT5G53970.1	71.671	0	Tyrosine transaminase family protein | chr5:21910676-21912594 FORWARD LENGTH=414	cytosol	2.521	16.891
Amino acid metabolism	Amino acid metabolism	Phe, Trp metabolism	LOC107817057	XP_016498318.1	2.489	2.25864e-05	arogenate dehydratase/prephenate dehydratase 6, chloroplastic-like	AT1G08250.1	80.637	0	|ADT6 | arogenate dehydratase 6 | chr1:2588994-2590235 REVERSE LENGTH=413	plastid	11.879	65.601
Amino acid metabolism	Amino acid metabolism	Phe, Trp metabolism	LOC107805642	XP_016485201.1	2.482	0.0125891	arogenate dehydrogenase 2, chloroplastic-like	AT1G15710.1	66.667	1.06e-159	prephenate dehydrogenase family protein | chr1:5404505-5405581 FORWARD LENGTH=358	plastid	7.515	41.106
Amino acid metabolism	Amino acid metabolism	Phe, Trp metabolism	LOC107813162	XP_016493870.1	2.299	0.017263	arogenate dehydrogenase 2, chloroplastic-like	AT1G15710.1	60.714	1.32e-158	prephenate dehydrogenase family protein | chr1:5404505-5405581 FORWARD LENGTH=358	plastid	4.778	23.158
Amino acid metabolism	Amino acid metabolism	Phe, Trp metabolism	LOC107779931	XP_016455919.1	2.2	0.000218034	arogenate dehydrogenase 1, chloroplastic-like isoform X1	AT5G34930.1	54.762	2.82e-89	arogenate dehydrogenase | chr5:13233391-13235522 FORWARD LENGTH=640	plastid	0.974	4.489
Amino acid metabolism	Amino acid metabolism	Phe, Trp metabolism	LOC107774621	XP_016449697.1	1.924	0.00470139	4-hydroxyphenylpyruvate dioxygenase-like	AT1G06570.1	72.235	0	|PDS1, HPD | phytoene desaturation 1 | chr1:2012015-2013543 REVERSE LENGTH=473	mitochondrion	1.495	5.581
Amino acid metabolism	Amino acid metabolism	Phe, Trp metabolism	LOC107832751	XP_016516110.1	1.827	0.000635658	4-hydroxyphenylpyruvate dioxygenase-like	AT1G06570.1	72.066	0	|PDS1, HPD | phytoene desaturation 1 | chr1:2012015-2013543 REVERSE LENGTH=473	mitochondrion	6.666	23.359
Amino acid metabolism	Amino acid metabolism	Phe, Trp metabolism	LOC107783854	XP_016460366.1	1.751	0.000844751	phospho-2-dehydro-3-deoxyheptonate aldolase 1, chloroplastic-like	AT1G22410.1	88.962	0	Class-II DAHP synthetase family protein | chr1:7912120-7914742 FORWARD LENGTH=527	plastid	62.494	207.497
Amino acid metabolism	Amino acid metabolism	Phe, Trp metabolism	LOC107764203	XP_016438228.1	1.73	0.000684622	homogentisate 1,2-dioxygenase-like isoform X1	AT5G54080.2	79.442	0	|HGO | homogentisate 1,2-dioxygenase | chr5:21945920-21948070 FORWARD LENGTH=461	cytosol	2.313	7.579
Amino acid metabolism	Amino acid metabolism	Phe, Trp metabolism	LOC107769690	XP_016444412.1	1.646	8.60068e-05	chorismate synthase 1, chloroplastic	AT1G48850.1	80.583	0	|EMB1144 | chorismate synthase, putative / 5-enolpyruvylshikimate-3-phosphate phospholyase, putative | chr1:18065154-18067956 REVERSE LENGTH=436	plastid	99.806	309.582
Amino acid metabolism	Amino acid metabolism	Phe, Trp metabolism	LOC107796357	XP_016474600.1	1.62	0.00208407	'phospho-2-dehydro-3-deoxyheptonate aldolase 1, chloroplastic-like] [partial=3'''	AT4G33510.2	82.609	1.53e-131	|DHS2 | 3-deoxy-d-arabino-heptulosonate 7-phosphate synthase | chr4:16116496-16118233 FORWARD LENGTH=432	plastid	57.683	174.962
Amino acid metabolism	Amino acid metabolism	Phe, Trp metabolism	LOC107821084	XP_016503286.1	1.583	0.0122262	phospho-2-dehydro-3-deoxyheptonate aldolase 2, chloroplastic-like	AT4G33510.1	84.599	0	|DHS2 | 3-deoxy-d-arabino-heptulosonate 7-phosphate synthase | chr4:16116496-16118549 FORWARD LENGTH=507	plastid	2.799	8.22
Amino acid metabolism	Amino acid metabolism	Phe, Trp metabolism	LOC107812056	XP_016492570.1	1.534	0.000500438	acylpyruvase FAHD1, mitochondrial isoform X1	AT4G15940.1	74.775	1.56e-109	Fumarylacetoacetate (FAA) hydrolase family | chr4:9038361-9040163 FORWARD LENGTH=222	mitochondrion	15.347	44.198
Amino acid metabolism	Amino acid metabolism	Phe, Trp metabolism	LOC107829564	XP_016512498.1	1.52	0.00237926	arogenate dehydratase/prephenate dehydratase 6, chloroplastic-like	AT1G08250.1	79.07	0	|ADT6 | arogenate dehydratase 6 | chr1:2588994-2590235 REVERSE LENGTH=413	plastid	5.655	16
Amino acid metabolism	Amino acid metabolism	Phe, Trp metabolism	LOC107804611	XP_016484018.1	1.395	0.013127	acylpyruvase FAHD1, mitochondrial-like	AT4G15940.1	79.167	8.82e-53	Fumarylacetoacetate (FAA) hydrolase family | chr4:9038361-9040163 FORWARD LENGTH=222	mitochondrion	11.69	30.335
Amino acid metabolism	Amino acid metabolism	Phe, Trp metabolism	LOC107800597	XP_016479275.1	1.344	0.00179224	bifunctional aspartate aminotransferase and glutamate/aspartate-prephenate aminotransferase	AT2G22250.1	78.431	0	|ATAAT, AAT, MEE17 | aspartate aminotransferase | chr2:9458011-9460028 REVERSE LENGTH=428	plastid	26.689	67.208
Amino acid metabolism	Amino acid metabolism	Phe, Trp metabolism	LOC107805472	XP_016485011.1	1.293	0.013171	'chorismate mutase 2-like] [frame=2] [partial=5''] [exception=annotated by transcript or proteomic data'	AT5G10870.1	57.255	3.7e-83	|ATCM2, CM2 | chorismate mutase 2 | chr5:3430691-3432272 REVERSE LENGTH=265	cytosol	9.492	23.2
Amino acid metabolism	Amino acid metabolism	Phe, Trp metabolism	LOC107801356	XP_016480150.1	1.201	0.00558102	bifunctional aspartate aminotransferase and glutamate/aspartate-prephenate aminotransferase-like	AT2G22250.1	78.431	0	|ATAAT, AAT, MEE17 | aspartate aminotransferase | chr2:9458011-9460028 REVERSE LENGTH=428	plastid	28.513	65.205
Amino acid metabolism	Amino acid metabolism	Phe, Trp metabolism	LOC107800931	XP_016479687.1	1.194	0.0102373	chorismate mutase 1, chloroplastic-like	AT3G29200.1	68.106	1.01e-130	|CM1, ATCM1 | chorismate mutase 1 | chr3:11164582-11166258 REVERSE LENGTH=340	plastid	32.197	73.087
Amino acid metabolism	Amino acid metabolism	Phe, Trp metabolism	LOC107830694	XP_016513808.1	1.044	0.0348799	aminodeoxychorismate synthase, chloroplastic isoform X1	AT2G28880.1	61.25	0	|emb1997, ADCS | para-aminobenzoate (PABA) synthase family protein | chr2:12398937-12403108 REVERSE LENGTH=919	plastid	9.932	20.34
Amino acid metabolism	Amino acid metabolism	Phe, Trp metabolism	LOC107792430	XP_016470128.1	-2.039	0.0160062	aromatic-L-amino-acid decarboxylase-like	AT2G20340.1	53.623	0	Pyridoxal phosphate (PLP)-dependent transferases superfamily protein | chr2:8779804-8782490 FORWARD LENGTH=490	cytosol	0.844	0.204
Amino acid metabolism	Amino acid metabolism	Phe, Trp metabolism	LOC107825960	XP_016508380.1	-2.82	0.000458368	L-tryptophan--pyruvate aminotransferase 1-like	AT1G70560.1	56.649	2.27e-156	|WEI8, TAA1, SAV3 | tryptophan aminotransferase of Arabidopsis 1 | chr1:26604894-26607319 FORWARD LENGTH=391	cytosol	2.318	0.317
Amino acid metabolism	Amino acid metabolism	Pro metabolism	LOC107777338	XP_016452822.1	7.616	1.21714e-34	proline dehydrogenase 2, mitochondrial-like	AT5G38710.1	53.673	0	Methylenetetrahydrofolate reductase family protein | chr5:15501340-15503899 FORWARD LENGTH=476	mitochondrion	0.221	48.03
Amino acid metabolism	Amino acid metabolism	Pro metabolism	LOC107764952	XP_016439015.1	5.172	1.31592e-06	proline dehydrogenase 2, mitochondrial-like	AT5G38710.1	58.237	7.91e-179	Methylenetetrahydrofolate reductase family protein | chr5:15501340-15503899 FORWARD LENGTH=476	mitochondrion	0.127	5.278
Amino acid metabolism	Amino acid metabolism	Pro metabolism	LOC107783527	XP_016459993.1	3.431	5.4412e-06	proline dehydrogenase 2, mitochondrial-like	AT5G38710.1	57.639	0	Methylenetetrahydrofolate reductase family protein | chr5:15501340-15503899 FORWARD LENGTH=476	mitochondrion	2.689	29.239
Amino acid metabolism	Amino acid metabolism	Pro metabolism	LOC107790219	XP_016467611.1	3.277	9.91745e-10	proline dehydrogenase 2, mitochondrial-like	AT5G38710.1	57.639	0	Methylenetetrahydrofolate reductase family protein | chr5:15501340-15503899 FORWARD LENGTH=476	mitochondrion	2.454	23.846
Amino acid metabolism	Amino acid metabolism	Ser metabolism	LOC107782625	XP_016459006.1	3.065	3.58833e-06	betaine aldehyde dehydrogenase, chloroplastic-like	AT3G48170.1	71.713	0	|ALDH10A9 | aldehyde dehydrogenase 10A9 | chr3:17786290-17789918 REVERSE LENGTH=503	peroxisome	2.149	17.549
Amino acid metabolism	Amino acid metabolism	Ser, Gly, Cys metabolism	LOC107809619	XP_016489764.1	3.789	1.28336e-05	probable sarcosine oxidase	AT2G24580.1	63	6.11e-175	FAD-dependent oxidoreductase family protein | chr2:10444928-10446178 REVERSE LENGTH=416	peroxisome	0.85	11.866
Amino acid metabolism	Amino acid metabolism	Ser, Gly, Cys metabolism	LOC107811392	XP_016491797.1	2.651	1.83159e-07	betaine aldehyde dehydrogenase, chloroplastic-like isoform X1	AT1G74920.1	72.871	0	|ALDH10A8 | aldehyde dehydrogenase 10A8 | chr1:28139175-28142573 REVERSE LENGTH=501	cytosol	12.8	80.003
Amino acid metabolism	Amino acid metabolism	Ser, Gly, Cys metabolism	LOC107803065	XP_016482150.1	-1.222	0.02962	'serine acetyltransferase 1, chloroplastic-like] [partial=5'''	AT1G55920.1	71.53	3.81e-140	|ATSERAT2;1, SAT5, SAT1, SERAT2;1 | serine acetyltransferase 2;1 | chr1:20912378-20913322 FORWARD LENGTH=314	plastid,cytosol	6.172	2.633
Amino acid metabolism	Amino acid metabolism	Ser, Gly, Cys metabolism	LOC107832592	XP_016515968.1	-1.426	0.0253115	D-3-phosphoglycerate dehydrogenase 1, chloroplastic-like	AT4G34200.1	83.333	0	|EDA9 | D-3-phosphoglycerate dehydrogenase | chr4:16374041-16376561 REVERSE LENGTH=603	plastid	4.234	1.557
Amino acid metabolism	Amino acid metabolism	Ser, Gly, Cys metabolism	LOC107808555	XP_016488570.1	-1.756	0.00118833	D-3-phosphoglycerate dehydrogenase 2, chloroplastic-like	AT1G17745.1	81.802	0	|PGDH | D-3-phosphoglycerate dehydrogenase | chr1:6101157-6104979 FORWARD LENGTH=624	plastid	104.165	30.792
Carbohydrate metabolism	Aerobic respiration	Electron transport chain	LOC107781581	XP_016457799.1	2.629	2.70856e-09	electron transfer flavoprotein subunit beta, mitochondrial-like	AT5G43430.1	79.681	2.87e-147	|ETFBETA | electron transfer flavoprotein beta | chr5:17453656-17455111 FORWARD LENGTH=251	mitochondrion	12.072	73.94
Carbohydrate metabolism	Aerobic respiration	Electron transport chain	LOC107785126	XP_016461837.1	2.582	3.05821e-08	electron transfer flavoprotein subunit beta, mitochondrial-like	AT5G43430.1	80.08	3.27e-146	|ETFBETA | electron transfer flavoprotein beta | chr5:17453656-17455111 FORWARD LENGTH=251	mitochondrion	5.849	34.469
Carbohydrate metabolism	Aerobic respiration	Electron transport chain	LOC107763455	XP_016437429.1	2.49	9.51419e-07	electron transfer flavoprotein subunit alpha, mitochondrial-like	AT1G50940.1	74.699	1.88e-168	|ETFALPHA | electron transfer flavoprotein alpha | chr1:18878038-18879939 REVERSE LENGTH=363	mitochondrion	8.75	48.684
Carbohydrate metabolism	Aerobic respiration	Electron transport chain	LOC107814851	XP_016495816.1	1.811	0.000857841	electron transfer flavoprotein subunit alpha, mitochondrial-like	AT1G50940.1	74.096	3.57e-167	|ETFALPHA | electron transfer flavoprotein alpha | chr1:18878038-18879939 REVERSE LENGTH=363	mitochondrion	7.313	25.446
Carbohydrate metabolism	Aerobic respiration	Electron transport chain	LOC107803476	XP_016482701.1	1.811	0.0113591	NAD(P)H:quinone oxidoreductase-like	AT3G27890.1	69.792	2.02e-86	|NQR | NADPH:quinone oxidoreductase | chr3:10350807-10351938 REVERSE LENGTH=196	mitochondrion	2.042	6.896
Carbohydrate metabolism	Aerobic respiration	Electron transport chain	LOC107830424	XP_016513456.1	1.777	0.000322211	NAD(P)H:quinone oxidoreductase-like	AT3G27890.1	65.263	1.6e-42	|NQR | NADPH:quinone oxidoreductase | chr3:10350807-10351938 REVERSE LENGTH=196	mitochondrion	11.537	39.312
Carbohydrate metabolism	Aerobic respiration	Electron transport chain	LOC107789084	XP_016466338.1	1.68	0.0030766	cytochrome c	AT4G10040.1	89.286	8.27e-65	|CYTC-2 | cytochrome c-2 | chr4:6277083-6278281 FORWARD LENGTH=112	mitochondrion	260.842	825.185
Carbohydrate metabolism	Aerobic respiration	Electron transport chain	LOC107761183	XP_016434853.1	1.602	0.00258256	cytochrome c oxidase subunit 5C	AT5G40382.1	77.966	9.36e-31	Cytochrome c oxidase subunit Vc family protein | chr5:16155486-16155683 REVERSE LENGTH=65	mitochondrion	222.415	663.691
Carbohydrate metabolism	Aerobic respiration	Electron transport chain	LOC107772523	XP_016447512.1	1.538	0.0140414	protein ABC transporter 1, mitochondrial-like	AT4G01660.1	66.923	9.71e-62	|ATABC1, ATATH10, ABC1 | ABC transporter 1 | chr4:708652-711095 FORWARD LENGTH=623	mitochondrion	3.893	11.549
Carbohydrate metabolism	Aerobic respiration	Electron transport chain	LOC107779006	XP_016454830.1	1.535	0.00210302	'NAD(P)H:quinone oxidoreductase-like] [partial=5'''	AT3G27890.1	82	3.83e-51	|NQR | NADPH:quinone oxidoreductase | chr3:10350807-10351938 REVERSE LENGTH=196	mitochondrion	12.363	35.506
Carbohydrate metabolism	Aerobic respiration	Electron transport chain	LOC107762450	XP_016436295.1	1.511	0.00124513	NADH dehydrogenase [ubiquinone] 1 alpha subcomplex subunit 9, mitochondrial-like	AT2G20360.1	77.544	1.78e-154	NAD(P)-binding Rossmann-fold superfamily protein | chr2:8786070-8789098 FORWARD LENGTH=402	mitochondrion	14.649	41.512
Carbohydrate metabolism	Aerobic respiration	Electron transport chain	LOC107820918	XP_016502762.1	1.476	0.016579	cytochrome c-like	AT1G22840.1	90.179	1.61e-65	|CYTC-1, ATCYTC-A | CYTOCHROME C-1 | chr1:8079384-8080286 FORWARD LENGTH=114	mitochondrion	111.048	305.024
Carbohydrate metabolism	Aerobic respiration	Electron transport chain	LOC107759370	XP_016432785.1	1.221	0.010643	NADH dehydrogenase [ubiquinone] 1 beta subcomplex subunit 9-like	AT4G34700.1	77.391	1.53e-56	|CIB22, AtCIB22 | LYR family of Fe/S cluster biogenesis protein | chr4:16556874-16558362 FORWARD LENGTH=117	mitochondrion	25.55	59.375
Carbohydrate metabolism	Aerobic respiration	Tricarboxylic acid cycle	LOC107809512	XP_016489645.1	4.865	8.60372e-06	mitochondrial pyruvate carrier 1-like isoform X1	AT5G20090.2	67.021	6.77e-48	Uncharacterised protein family (UPF0041) | chr5:6787246-6788000 REVERSE LENGTH=110	mitochondrion	0.516	14.253
Carbohydrate metabolism	Aerobic respiration	Tricarboxylic acid cycle	LOC107776000	XP_016451291.1	4.691	2.8651e-06	phosphoenolpyruvate carboxykinase [ATP]-like	AT4G37870.1	81.202	0	|PCK1, PEPCK | phosphoenolpyruvate carboxykinase 1 | chr4:17802974-17806332 REVERSE LENGTH=671	cytosol	0.232	6.211
Carbohydrate metabolism	Aerobic respiration	Tricarboxylic acid cycle	LOC107799450	XP_016478048.1	4.368	8.49684e-22	ATP-citrate synthase alpha chain protein 2	AT1G60810.1	88.18	0	|ACLA-2 | ATP-citrate lyase A-2 | chr1:22388691-22390993 REVERSE LENGTH=423	cytosol	25.842	530.211
Carbohydrate metabolism	Aerobic respiration	Tricarboxylic acid cycle	LOC107761446	XP_016435155.1	4.025	5.80849e-19	phosphoenolpyruvate carboxykinase [ATP]-like	AT4G37870.1	82.883	0	|PCK1, PEPCK | phosphoenolpyruvate carboxykinase 1 | chr4:17802974-17806332 REVERSE LENGTH=671	cytosol	27.429	442.972
Carbohydrate metabolism	Aerobic respiration	Tricarboxylic acid cycle	LOC107776338	XP_016451708.1	3.682	2.81061e-14	ATP-citrate synthase alpha chain protein 2-like	AT1G60810.1	87.47	0	|ACLA-2 | ATP-citrate lyase A-2 | chr1:22388691-22390993 REVERSE LENGTH=423	cytosol	30.997	393.545
Carbohydrate metabolism	Aerobic respiration	Tricarboxylic acid cycle	LOC107793546	XP_016471410.1	2.85	6.13961e-05	ATP-citrate synthase beta chain protein 2-like	AT5G49460.1	91.776	0	|ACLB-2 | ATP citrate lyase subunit B 2 | chr5:20055048-20058195 FORWARD LENGTH=608	cytosol	47.756	340.126
Carbohydrate metabolism	Aerobic respiration	Tricarboxylic acid cycle	LOC107806757	XP_016486474.1	2.498	0.00034378	mitochondrial pyruvate carrier 1-like	AT5G20090.2	66.327	7.17e-49	Uncharacterised protein family (UPF0041) | chr5:6787246-6788000 REVERSE LENGTH=110	mitochondrion	1.684	9.205
Carbohydrate metabolism	Aerobic respiration	Tricarboxylic acid cycle	LOC107770390	XP_016445179.1	2.179	0.00236908	pyruvate dehydrogenase E1 component subunit alpha-3, chloroplastic-like	AT1G01090.1	89.296	0	|PDH-E1 ALPHA | pyruvate dehydrogenase E1 alpha | chr1:47705-49166 REVERSE LENGTH=428	plastid	15.681	70.2
Carbohydrate metabolism	Aerobic respiration	Tricarboxylic acid cycle	LOC107766682	XP_016440989.1	2.026	0.0015301	ATP-citrate synthase beta chain protein 2-like	AT5G49460.1	91.013	0	|ACLB-2 | ATP citrate lyase subunit B 2 | chr5:20055048-20058195 FORWARD LENGTH=608	cytosol	48.288	194.24
Carbohydrate metabolism	Aerobic respiration	Tricarboxylic acid cycle	LOC107827422	XP_016510053.1	1.903	4.78803e-06	dihydrolipoyllysine-residue acetyltransferase component 2 of pyruvate dehydrogenase complex, mitochondrial-like isoform X1	AT3G13930.1	64.362	0	Dihydrolipoamide acetyltransferase, long form protein | chr3:4596240-4600143 FORWARD LENGTH=539	mitochondrion	15.377	56.938
Carbohydrate metabolism	Aerobic respiration	Tricarboxylic acid cycle	LOC107779254	XP_016455133.1	1.766	4.79361e-05	citrate synthase, mitochondrial-like	AT2G44350.1	84.043	0	|ATCS, CSY4 | Citrate synthase family protein | chr2:18316673-18320524 FORWARD LENGTH=473	mitochondrion	41.05	138.77
Carbohydrate metabolism	Aerobic respiration	Tricarboxylic acid cycle	LOC107772318	XP_016447296.1	1.68	0.000182073	dihydrolipoyllysine-residue acetyltransferase component 2 of pyruvate dehydrogenase complex, mitochondrial-like	AT3G13930.1	68.67	0	Dihydrolipoamide acetyltransferase, long form protein | chr3:4596240-4600143 FORWARD LENGTH=539	mitochondrion	14.592	46.339
Carbohydrate metabolism	Aerobic respiration	Tricarboxylic acid cycle	LOC107772051	XP_016447022.1	1.59	0.000310895	2-oxoglutarate dehydrogenase, mitochondrial-like	AT3G55410.1	86.234	0	2-oxoglutarate dehydrogenase, E1 component | chr3:20541897-20545728 FORWARD LENGTH=1017	mitochondrion	15.86	47.331
Carbohydrate metabolism	Aerobic respiration	Tricarboxylic acid cycle	LOC107779717	XP_016455679.1	1.566	0.00257176	citrate synthase, glyoxysomal-like	AT3G58750.1	82.979	6.32e-50	|CSY2 | citrate synthase 2 | chr3:21724564-21727458 REVERSE LENGTH=514	peroxisome	36.891	108.005
Carbohydrate metabolism	Aerobic respiration	Tricarboxylic acid cycle	LOC107786130	XP_016463054.1	1.431	0.021702	succinate dehydrogenase assembly factor 2, mitochondrial-like	AT5G51040.1	61.081	5.15e-78	unknown protein; CONTAINS InterPro DOMAIN/s: Protein of unknown function DUF339 (InterPro:IPR005631); Has 532 Blast hits to 532 proteins in 207 species: Archae - 0; Bacteria - 285; Metazoa - 16; Fungi - 41; Plants - 40; Viruses - 0; Other Eukaryotes - 150 (source: NCBI BLink). | chr5:20750700-20751790 FORWARD LENGTH=188	mitochondrion	23.142	62.056
Carbohydrate metabolism	Aerobic respiration	Tricarboxylic acid cycle	LOC107760338	XP_016433857.1	1.416	0.0187518	pyruvate dehydrogenase E1 component subunit alpha-3, chloroplastic-like	AT1G01090.1	89.577	0	|PDH-E1 ALPHA | pyruvate dehydrogenase E1 alpha | chr1:47705-49166 REVERSE LENGTH=428	plastid	28.23	74.786
Carbohydrate metabolism	Aerobic respiration	Tricarboxylic acid cycle	LOC107822424	XP_016504451.1	1.364	0.00442095	'citrate synthase, glyoxysomal-like] [frame=3] [partial=5''] [exception=annotated by transcript or proteomic data'	AT3G58750.1	89.73	0	|CSY2 | citrate synthase 2 | chr3:21724564-21727458 REVERSE LENGTH=514	peroxisome	45.179	114.903
Carbohydrate metabolism	Aerobic respiration	Tricarboxylic acid cycle	LOC107813986	XP_016494794.1	1.36	0.00148862	dihydrolipoyllysine-residue acetyltransferase component 1 of pyruvate dehydrogenase complex, mitochondrial-like	AT3G52200.1	64.034	0	|LTA3 | Dihydrolipoamide acetyltransferase, long form protein | chr3:19360317-19366091 FORWARD LENGTH=637	mitochondrion	14.19	36.167
Carbohydrate metabolism	Aerobic respiration	Tricarboxylic acid cycle	LOC107768212	XP_016442803.1	1.343	0.00346474	'dihydrolipoyllysine-residue acetyltransferase component 2 of pyruvate dehydrogenase complex, mitochondrial-like] [frame=3] [partial=5''] [exception=annotated by transcript or proteomic data'	AT3G13930.1	70.769	0	Dihydrolipoamide acetyltransferase, long form protein | chr3:4596240-4600143 FORWARD LENGTH=539	mitochondrion	14.004	35.329
Carbohydrate metabolism	Aerobic respiration	Tricarboxylic acid cycle	LOC107813217	XP_016493936.1	1.333	0.00268811	2-oxoglutarate dehydrogenase, mitochondrial-like	AT3G55410.1	86.136	0	2-oxoglutarate dehydrogenase, E1 component | chr3:20541897-20545728 FORWARD LENGTH=1017	mitochondrion	14.196	35.483
Carbohydrate metabolism	Aerobic respiration	Tricarboxylic acid cycle	LOC107778837	XP_016454642.1	1.329	0.00232924	aconitate hydratase, cytoplasmic-like	AT2G05710.1	87.351	0	|ACO3 | aconitase 3 | chr2:2141591-2146350 FORWARD LENGTH=990	mitochondrion	44.694	111.197
Carbohydrate metabolism	Aerobic respiration	Tricarboxylic acid cycle	LOC107800735	XP_016479446.1	1.307	0.00234615	dihydrolipoyllysine-residue succinyltransferase component of 2-oxoglutarate dehydrogenase complex 1, mitochondrial-like	AT5G55070.1	71.092	0	Dihydrolipoamide succinyltransferase | chr5:22347637-22350409 FORWARD LENGTH=464	mitochondrion	31.887	78.431
Carbohydrate metabolism	Aerobic respiration	Tricarboxylic acid cycle	LOC107776610	XP_016452008.1	1.251	0.00344787	aconitate hydratase, cytoplasmic-like	AT2G05710.1	87.568	0	|ACO3 | aconitase 3 | chr2:2141591-2146350 FORWARD LENGTH=990	mitochondrion	26.718	63.041
Carbohydrate metabolism	Aerobic respiration	Tricarboxylic acid cycle	LOC107777278	XP_016452761.1	1.151	0.0136664	succinate dehydrogenase [ubiquinone] flavoprotein subunit 1, mitochondrial	AT5G66760.1	90.866	0	|SDH1-1 | succinate dehydrogenase 1-1 | chr5:26653776-26657224 FORWARD LENGTH=634	mitochondrion	49.225	108.343
Carbohydrate metabolism	Aerobic respiration	Tricarboxylic acid cycle	LOC107817052	XP_016498313.1	1.148	0.00941993	dihydrolipoyllysine-residue acetyltransferase component 1 of pyruvate dehydrogenase complex, mitochondrial-like isoform X1	AT3G52200.1	61.664	0	|LTA3 | Dihydrolipoamide acetyltransferase, long form protein | chr3:19360317-19366091 FORWARD LENGTH=637	mitochondrion	14.534	31.878
Carbohydrate metabolism	Aerobic respiration	Tricarboxylic acid cycle	LOC107760583	XP_016434140.1	1.144	0.0105215	2-oxoglutarate dehydrogenase, mitochondrial-like	AT3G55410.1	86.136	0	2-oxoglutarate dehydrogenase, E1 component | chr3:20541897-20545728 FORWARD LENGTH=1017	mitochondrion	37.431	82.049
Carbohydrate metabolism	Aerobic respiration	Tricarboxylic acid cycle	LOC107760137	XP_016433641.1	1.127	0.0276373	pyruvate dehydrogenase E1 component subunit alpha, mitochondrial-like	AT1G59900.1	81.888	0	|AT-E1 ALPHA, E1 ALPHA | pyruvate dehydrogenase complex E1 alpha subunit | chr1:22051368-22053660 FORWARD LENGTH=389	mitochondrion	17.7	38.296
Carbohydrate metabolism	Aerobic respiration	Tricarboxylic acid cycle	LOC107795071	XP_016473125.1	1.12	0.0159958	pyruvate dehydrogenase E1 component subunit beta-1, mitochondrial-like	AT5G50850.1	86.455	0	|MAB1 | Transketolase family protein | chr5:20689671-20692976 FORWARD LENGTH=363	mitochondrion	24.652	53.144
Carbohydrate metabolism	Aerobic respiration	Tricarboxylic acid cycle	LOC107814677	XP_016495612.1	1.103	0.0111002	pyruvate dehydrogenase E1 component subunit alpha, mitochondrial-like	AT1G59900.1	81.122	0	|AT-E1 ALPHA, E1 ALPHA | pyruvate dehydrogenase complex E1 alpha subunit | chr1:22051368-22053660 FORWARD LENGTH=389	mitochondrion	46.212	98.607
Carbohydrate metabolism	Aerobic respiration	Tricarboxylic acid cycle	LOC107788125	XP_016465268.1	1.028	0.02333	dihydrolipoyllysine-residue acetyltransferase component 2 of pyruvate dehydrogenase complex, mitochondrial-like	AT3G13930.1	68.421	0	Dihydrolipoamide acetyltransferase, long form protein | chr3:4596240-4600143 FORWARD LENGTH=539	mitochondrion	15.085	30.542
Carbohydrate metabolism	Aerobic respiration	Tricarboxylic acid cycle	LOC107823900	XP_016506098.1	-2.088	0.000217066	malate dehydrogenase, cytoplasmic-like isoform X1	AT5G43330.1	84.94	0	Lactate/malate dehydrogenase family protein | chr5:17390552-17392449 FORWARD LENGTH=332	cytosol	3.295	0.767
Carbohydrate metabolism	Aerobic respiration	Tricarboxylic acid cycle	LOC107817292	XP_016498582.1	-3.489	0.000380213	malate dehydrogenase, cytoplasmic-like isoform X1	AT5G43330.1	85.455	0	Lactate/malate dehydrogenase family protein | chr5:17390552-17392449 FORWARD LENGTH=332	cytosol	6.55	0.571
Carbohydrate metabolism	Anaerobic respiration	Alcohol fermentation	LOC107765740	XP_016439910.1	1.207	0.00919066	alcohol dehydrogenase-like 6	AT5G24760.1	75.198	0	GroES-like zinc-binding dehydrogenase family protein | chr5:8495035-8497245 REVERSE LENGTH=381	cytosol	11.623	26.698
Carbohydrate metabolism	Anaerobic respiration	Alcohol fermentation	LOC107787411	XP_016464463.1	-1.349	0.0268165	alcohol dehydrogenase-like 4	AT1G64710.1	69.496	7.53e-178	GroES-like zinc-binding dehydrogenase family protein | chr1:24044638-24046313 FORWARD LENGTH=396	golgi	8.108	3.177
Carbohydrate metabolism	Anaerobic respiration	Alcohol fermentation	LOC107827847	XP_016510548.1	-1.352	0.0137643	alcohol dehydrogenase-like 4	AT1G64710.1	70.292	7.02e-179	GroES-like zinc-binding dehydrogenase family protein | chr1:24044638-24046313 FORWARD LENGTH=396	golgi	13.392	5.223
Carbohydrate metabolism	Anaerobic respiration	Alcohol fermentation	LOC107812165	XP_016492688.1	-1.358	0.0463566	'alcohol dehydrogenase 1-like] [partial=3''] [exception=annotated by transcript or proteomic data'	AT1G77120.1	85.039	2.01e-140	|ADH1, ADH, ATADH, ATADH1 | alcohol dehydrogenase 1 | chr1:28975509-28977216 FORWARD LENGTH=379	cytosol	25.191	9.726
Carbohydrate metabolism	Anaerobic respiration	Alcohol fermentation	LOC107830380	XP_016513401.1	-5.986	0.000337446	'alcohol dehydrogenase 1-like] [partial=5'''	AT1G77120.1	82.143	0	|ADH1, ADH, ATADH, ATADH1 | alcohol dehydrogenase 1 | chr1:28975509-28977216 FORWARD LENGTH=379	cytosol	62.548	0.967
Carbohydrate metabolism	Glycolysis/gluconeogenesis	Glycolysis/gluconeogenesis	LOC107820344	XP_016502095.1	7.177	1.41639e-31	phosphoglycerate mutase-like protein AT74	AT3G05170.1	70.37	1.08e-144	Phosphoglycerate mutase family protein | chr3:1466738-1468219 FORWARD LENGTH=316	cytosol	0.278	40.45
Carbohydrate metabolism	Glycolysis/gluconeogenesis	Glycolysis/gluconeogenesis	LOC107782371	XP_016458738.1	5.161	1.19167e-09	phosphoglycerate mutase-like protein AT74H	AT3G05170.1	71.004	6.25e-144	Phosphoglycerate mutase family protein | chr3:1466738-1468219 FORWARD LENGTH=316	cytosol	0.402	12.913
Carbohydrate metabolism	Glycolysis/gluconeogenesis	Glycolysis/gluconeogenesis	LOC107776287	XP_016451651.1	4.264	7.42104e-10	glyceraldehyde-3-phosphate dehydrogenase, cytosolic	AT1G13440.1	88.554	0	|GAPC-2, GAPC2 | glyceraldehyde-3-phosphate dehydrogenase C2 | chr1:4608465-4610494 REVERSE LENGTH=338	cytosol,nucleus	2.296	44.97
Carbohydrate metabolism	Glycolysis/gluconeogenesis	Glycolysis/gluconeogenesis	LOC107829645	XP_016512585.1	4.02	2.52444e-08	aldose 1-epimerase-like	AT3G47800.1	65.306	1.78e-172	Galactose mutarotase-like superfamily protein | chr3:17634971-17636998 FORWARD LENGTH=358	extracellular	0.32	4.996
Carbohydrate metabolism	Glycolysis/gluconeogenesis	Glycolysis/gluconeogenesis	LOC107788085	XP_016465227.1	3.328	6.59529e-15	aldose 1-epimerase-like	AT3G47800.1	63.305	1.76e-170	Galactose mutarotase-like superfamily protein | chr3:17634971-17636998 FORWARD LENGTH=358	extracellular	3.937	39.148
Carbohydrate metabolism	Glycolysis/gluconeogenesis	Glycolysis/gluconeogenesis	LOC107762301	XP_016436135.1	3.198	0.000989928	phosphoenolpyruvate carboxylase kinase 2-like	AT3G04530.1	54.779	1.5e-108	|PPCK2, PEPCK2, ATPPCK2 | phosphoenolpyruvate carboxylase kinase 2 | chr3:1221546-1222456 FORWARD LENGTH=278	cytosol	1.186	10.451
Carbohydrate metabolism	Glycolysis/gluconeogenesis	Glycolysis/gluconeogenesis	LOC107810082	XP_016490297.1	2.743	3.33162e-05	hexokinase-2-like	AT2G19860.1	77.358	0	|ATHXK2, HXK2 | hexokinase 2 | chr2:8570818-8573762 FORWARD LENGTH=502	mitochondrion	1.128	7.298
Carbohydrate metabolism	Glycolysis/gluconeogenesis	Glycolysis/gluconeogenesis	LOC107787175	XP_016464193.1	2.649	7.46557e-07	aldose 1-epimerase-like isoform X2	AT5G15140.1	55.589	5.08e-125	Galactose mutarotase-like superfamily protein | chr5:4908686-4910670 FORWARD LENGTH=490	extracellular	4.389	26.973
Carbohydrate metabolism	Glycolysis/gluconeogenesis	Glycolysis/gluconeogenesis	LOC107766552	XP_016440832.1	2.131	2.21204e-07	pyruvate decarboxylase 1-like	AT4G33070.1	84.704	0	Thiamine pyrophosphate dependent pyruvate decarboxylase family protein | chr4:15952519-15954676 REVERSE LENGTH=607	cytosol	8.514	36.986
Carbohydrate metabolism	Glycolysis/gluconeogenesis	Glycolysis/gluconeogenesis	LOC107801442	XP_016480253.1	1.967	5.65291e-05	putative glucose-6-phosphate 1-epimerase isoform X1	AT5G14500.1	76.721	1e-177	aldose 1-epimerase family protein | chr5:4674503-4676368 REVERSE LENGTH=306	cytosol	15.273	58.975
Carbohydrate metabolism	Glycolysis/gluconeogenesis	Glycolysis/gluconeogenesis	LOC107805071	XP_016484535.1	1.777	0.000258605	putative glucose-6-phosphate 1-epimerase	AT5G14500.1	76.393	4.35e-178	aldose 1-epimerase family protein | chr5:4674503-4676368 REVERSE LENGTH=306	cytosol	15.262	51.589
Carbohydrate metabolism	Glycolysis/gluconeogenesis	Glycolysis/gluconeogenesis	LOC107788427	XP_016465595.1	1.744	0.000980828	'aldose 1-epimerase-like] [frame=3] [partial=5''] [exception=annotated by transcript or proteomic data'	AT3G47800.1	57.962	1.85e-126	Galactose mutarotase-like superfamily protein | chr3:17634971-17636998 FORWARD LENGTH=358	extracellular	8.263	27.469
Carbohydrate metabolism	Glycolysis/gluconeogenesis	Glycolysis/gluconeogenesis	LOC107806807	XP_016486532.1	1.665	0.0071729	acetate/butyrate--CoA ligase AAE7, peroxisomal-like	AT3G16910.1	75.133	0	|AAE7, ACN1 | acyl-activating enzyme 7 | chr3:5773231-5775411 REVERSE LENGTH=569	peroxisome	7.379	23.007
Carbohydrate metabolism	Glycolysis/gluconeogenesis	Glycolysis/gluconeogenesis	LOC107788423	XP_016465589.1	1.625	0.0235225	aldose 1-epimerase-like	AT5G15140.1	54.381	1.02e-130	Galactose mutarotase-like superfamily protein | chr5:4908686-4910670 FORWARD LENGTH=490	extracellular	3.443	10.385
Carbohydrate metabolism	Glycolysis/gluconeogenesis	Glycolysis/gluconeogenesis	LOC107832416	XP_016515746.1	1.595	0.000197929	enolase 1, chloroplastic-like	AT1G74030.1	81.8	0	|ENO1 | enolase 1 | chr1:27839465-27841901 REVERSE LENGTH=477	plastid	15.901	47.563
Carbohydrate metabolism	Glycolysis/gluconeogenesis	Glycolysis/gluconeogenesis	LOC107799672	XP_016478299.1	1.543	0.0479986	phosphoenolpyruvate carboxylase-like	AT3G14940.1	88.017	0	|ATPPC3, PPC3 | phosphoenolpyruvate carboxylase 3 | chr3:5025584-5029476 FORWARD LENGTH=968	cytosol	3.145	8.993
Carbohydrate metabolism	Glycolysis/gluconeogenesis	Glycolysis/gluconeogenesis	LOC107821513	XP_016503432.1	1.42	0.00190066	pyruvate kinase 1, cytosolic-like	AT3G52990.1	89.225	0	Pyruvate kinase family protein | chr3:19649046-19652237 FORWARD LENGTH=527	cytosol	104.553	277.087
Carbohydrate metabolism	Glycolysis/gluconeogenesis	Glycolysis/gluconeogenesis	LOC107781796	XP_016458052.1	1.318	0.0126116	enolase 1, chloroplastic-like	AT1G74030.1	81.762	0	|ENO1 | enolase 1 | chr1:27839465-27841901 REVERSE LENGTH=477	plastid	13.262	32.795
Carbohydrate metabolism	Glycolysis/gluconeogenesis	Glycolysis/gluconeogenesis	LOC107784659	XP_016461301.1	1.31	0.00387171	2,3-bisphosphoglycerate-dependent phosphoglycerate mutase-like	AT1G22170.1	70.554	5.66e-180	Phosphoglycerate mutase family protein | chr1:7826603-7828055 FORWARD LENGTH=334	plastid	8.002	19.727
Carbohydrate metabolism	Glycolysis/gluconeogenesis	Glycolysis/gluconeogenesis	LOC107788424	XP_016465590.1	1.242	0.0102855	aldose 1-epimerase-like	AT5G15140.1	55.287	4.91e-123	Galactose mutarotase-like superfamily protein | chr5:4908686-4910670 FORWARD LENGTH=490	extracellular	5.957	13.921
Carbohydrate metabolism	Glycolysis/gluconeogenesis	Glycolysis/gluconeogenesis	LOC107807808	XP_016487727.1	1.045	0.0168734	hexokinase-1-like	AT4G29130.1	71.215	0	|ATHXK1, GIN2, HXK1 | hexokinase 1 | chr4:14352338-14354865 REVERSE LENGTH=496	mitochondrion	20.277	41.439
Carbohydrate metabolism	Glycolysis/gluconeogenesis	Glycolysis/gluconeogenesis	LOC107791507	XP_016469078.1	-1.044	0.0403448	calcium-dependent protein kinase 26-like	AT1G12580.1	57.143	0	|PEPKR1 | phosphoenolpyruvate carboxylase-related kinase 1 | chr1:4283635-4285675 FORWARD LENGTH=522	cytosol	19.072	9.204
Carbohydrate metabolism	Glycolysis/gluconeogenesis	Glycolysis/gluconeogenesis	LOC107816110	XP_016497279.1	-1.187	0.0135879	hexokinase-2, chloroplastic-like	AT1G47840.1	63.727	0	|HXK3 | hexokinase 3 | chr1:17616243-17618859 REVERSE LENGTH=493	plastid	33.358	14.594
Carbohydrate metabolism	Glycolysis/gluconeogenesis	Glycolysis/gluconeogenesis	LOC107830802	XP_016513940.1	-1.348	0.0250588	pyruvate kinase 1, cytosolic-like isoform X1	AT3G52990.1	88.091	0	Pyruvate kinase family protein | chr3:19649046-19652237 FORWARD LENGTH=527	cytosol	11.474	4.449
Carbohydrate metabolism	Glycolysis/gluconeogenesis	Glycolysis/gluconeogenesis	LOC107803087	XP_016482187.1	-1.383	0.00786657	pyruvate kinase 1, cytosolic-like	AT3G52990.1	84.061	0	Pyruvate kinase family protein | chr3:19649046-19652237 FORWARD LENGTH=527	cytosol	41.511	15.865
Carbohydrate metabolism	Glycolysis/gluconeogenesis	Glycolysis/gluconeogenesis	LOC107821280	XP_016503196.1	-1.404	0.00165077	UTP--glucose-1-phosphate uridylyltransferase	AT5G17310.2	83.652	0	|UGP2 | UDP-glucose pyrophosphorylase 2 | chr5:5696955-5700845 REVERSE LENGTH=470	cytosol	98.721	37.111
Carbohydrate metabolism	Glycolysis/gluconeogenesis	Glycolysis/gluconeogenesis	LOC107799612	XP_016478240.1	-1.449	0.0115024	putative glucose-6-phosphate 1-epimerase	AT5G14500.1	62.171	1.08e-121	aldose 1-epimerase family protein | chr5:4674503-4676368 REVERSE LENGTH=306	cytosol	6.331	2.312
Carbohydrate metabolism	Glycolysis/gluconeogenesis	Glycolysis/gluconeogenesis	LOC107788280	XP_016465439.1	-1.761	0.00050471	hexokinase-3-like isoform X1	AT1G50460.1	65.638	0	|HKL1, ATHKL1 | hexokinase-like 1 | chr1:18694031-18697429 FORWARD LENGTH=498	mitochondrion	4.177	1.223
Carbohydrate metabolism	Glycolysis/gluconeogenesis	Glycolysis/gluconeogenesis	LOC107810120	XP_016490345.1	-1.766	0.000611784	UTP--glucose-1-phosphate uridylyltransferase-like	AT5G17310.2	83.652	0	|UGP2 | UDP-glucose pyrophosphorylase 2 | chr5:5696955-5700845 REVERSE LENGTH=470	cytosol	40.694	11.897
Carbohydrate metabolism	Glycolysis/gluconeogenesis	Glycolysis/gluconeogenesis	LOC107813196	XP_016493908.1	-1.847	0.005435	phosphoenolpyruvate carboxylase kinase 1-like	AT1G08650.2	53.175	1.56e-90	|PPCK1 | phosphoenolpyruvate carboxylase kinase 1 | chr1:2752206-2753150 FORWARD LENGTH=276	cytosol	2.904	0.804
Carbohydrate metabolism	Glycolysis/gluconeogenesis	Glycolysis/gluconeogenesis	LOC107830003	XP_016512961.1	-1.905	2.99299e-05	phosphoenolpyruvate carboxylase	AT1G53310.3	89.36	0	|ATPPC1, PEPC1, ATPEPC1, PPC1 | phosphoenolpyruvate carboxylase 1 | chr1:19884261-19888070 REVERSE LENGTH=967	cytosol	180.639	48.015
Carbohydrate metabolism	Glycolysis/gluconeogenesis	Glycolysis/gluconeogenesis	LOC107831902	XP_016515193.1	-2.155	0.00212036	putative glucose-6-phosphate 1-epimerase	AT3G61610.1	68.506	7.13e-159	Galactose mutarotase-like superfamily protein | chr3:22799480-22801029 FORWARD LENGTH=317	cytosol	5.054	1.116
Carbohydrate metabolism	Glycolysis/gluconeogenesis	Glycolysis/gluconeogenesis	LOC107807412	XP_016487265.1	-2.424	0.00951449	phosphoenolpyruvate carboxylase 4-like	AT1G68750.1	75.691	0	|ATPPC4, PPC4 | phosphoenolpyruvate carboxylase 4 | chr1:25822942-25828104 REVERSE LENGTH=1032	cytosol	28.521	5.307
Carbohydrate metabolism	Glycolysis/gluconeogenesis	Glycolysis/gluconeogenesis	LOC107765980	XP_016440171.1	-2.774	0.00134979	putative glucose-6-phosphate 1-epimerase	AT3G61610.1	67.857	6.93e-150	Galactose mutarotase-like superfamily protein | chr3:22799480-22801029 FORWARD LENGTH=317	cytosol	2.722	0.386
Carbohydrate metabolism	Glycolysis/gluconeogenesis	Glycolysis/gluconeogenesis	LOC107804975	XP_016484432.1	-3.177	0.00303191	UTP--glucose-1-phosphate uridylyltransferase-like	AT5G17310.2	81.316	0	|UGP2 | UDP-glucose pyrophosphorylase 2 | chr5:5696955-5700845 REVERSE LENGTH=470	cytosol	11.006	1.193
Carbohydrate metabolism	Glycolysis/gluconeogenesis	Glycolysis/gluconeogenesis	LOC107779796	XP_016455767.1	-3.343	0.00323992	UTP--glucose-1-phosphate uridylyltransferase-like	AT3G03250.1	82.692	0	|UGP, UGP1, AtUGP1 | UDP-GLUCOSE PYROPHOSPHORYLASE 1 | chr3:749761-754014 REVERSE LENGTH=469	cytosol	2.46	0.235
Carbohydrate metabolism	Glycolysis/gluconeogenesis	Glycolysis/gluconeogenesis	LOC107826075	XP_016508504.1	-4.331	0.00111217	pyruvate decarboxylase 1 isoform X1	AT5G54960.1	83.059	0	|PDC2 | pyruvate decarboxylase-2 | chr5:22310858-22312681 REVERSE LENGTH=607	cytosol	6.152	0.3
Carbohydrate metabolism	Glycolysis/gluconeogenesis	Glycolysis/gluconeogenesis	LOC107789890	XP_016467254.1	-5.958	4.54267e-05	pyruvate decarboxylase 1-like	AT5G54960.1	82.73	0	|PDC2 | pyruvate decarboxylase-2 | chr5:22310858-22312681 REVERSE LENGTH=607	cytosol	21.83	0.345
Carbohydrate metabolism	Pentose phosphate pathway	Pentose phosphate pathway	LOC107798504	XP_016476996.1	5.411	0.000235766	ATP-dependent 6-phosphofructokinase 6-like	AT4G26270.1	79.06	0	|PFK3 | phosphofructokinase 3 | chr4:13301094-13304030 REVERSE LENGTH=489	cytosol	1.619	67.145
Carbohydrate metabolism	Pentose phosphate pathway	Pentose phosphate pathway	LOC107779182	XP_016455035.1	2.741	4.67727e-07	6-phosphogluconate dehydrogenase, decarboxylating 1	AT3G02360.1	90.644	0	6-phosphogluconate dehydrogenase family protein | chr3:482498-483958 FORWARD LENGTH=486	peroxisome	87.304	575.774
Carbohydrate metabolism	Pentose phosphate pathway	Pentose phosphate pathway	LOC107807379	XP_016487225.1	2.541	1.62156e-06	fructose-1,6-bisphosphatase, cytosolic	AT1G43670.1	86.765	0	Inositol monophosphatase family protein | chr1:16468184-16470347 FORWARD LENGTH=341	cytosol	4.687	27.39
Carbohydrate metabolism	Pentose phosphate pathway	Pentose phosphate pathway	LOC107781715	XP_016457940.1	2.326	1.13102e-07	fructose-bisphosphate aldolase cytoplasmic isozyme-like	AT2G36460.1	84.358	0	Aldolase superfamily protein | chr2:15296929-15298387 REVERSE LENGTH=358	cytosol	27.784	137.809
Carbohydrate metabolism	Pentose phosphate pathway	Pentose phosphate pathway	LOC107775815	XP_016451082.1	2.047	1.92327e-06	ribokinase-like	AT1G17160.1	66.667	1.24e-178	pfkB-like carbohydrate kinase family protein | chr1:5867678-5869215 FORWARD LENGTH=379	plastid	6.465	26.47
Carbohydrate metabolism	Pentose phosphate pathway	Pentose phosphate pathway	LOC107789656	XP_016467004.1	1.64	0.000148162	6-phosphogluconate dehydrogenase, decarboxylating 3	AT3G02360.1	90.249	0	6-phosphogluconate dehydrogenase family protein | chr3:482498-483958 FORWARD LENGTH=486	peroxisome	43.069	132.864
Carbohydrate metabolism	Pentose phosphate pathway	Pentose phosphate pathway	LOC107821177	XP_016503084.1	1.601	0.0102111	fructose-bisphosphate aldolase cytoplasmic isozyme	AT2G36460.1	86.313	0	Aldolase superfamily protein | chr2:15296929-15298387 REVERSE LENGTH=358	cytosol	56.767	169.479
Carbohydrate metabolism	Pentose phosphate pathway	Pentose phosphate pathway	LOC107792012	XP_016469670.1	1.584	0.000714395	transaldolase-like	AT5G13420.1	78.054	0	Aldolase-type TIM barrel family protein | chr5:4302080-4304212 REVERSE LENGTH=438	plastid	65.45	193.902
Carbohydrate metabolism	Pentose phosphate pathway	Pentose phosphate pathway	LOC107768954	XP_016443617.1	1.566	0.000924812	probable 6-phosphogluconolactonase 1	AT1G13700.1	69.403	1.41e-135	|PGL1 | 6-phosphogluconolactonase 1 | chr1:4694475-4695600 REVERSE LENGTH=268	cytosol	6.695	19.555
Carbohydrate metabolism	Pentose phosphate pathway	Pentose phosphate pathway	LOC107760272	XP_016433785.1	1.547	0.000338013	ATP-dependent 6-phosphofructokinase 6-like isoform X1	AT4G26270.1	79.325	0	|PFK3 | phosphofructokinase 3 | chr4:13301094-13304030 REVERSE LENGTH=489	cytosol	7.403	21.476
Carbohydrate metabolism	Pentose phosphate pathway	Pentose phosphate pathway	LOC107800470	XP_016479126.1	1.471	0.00799835	ATP-dependent 6-phosphofructokinase 4, chloroplastic-like	AT5G61580.1	80.851	0	|PFK4 | phosphofructokinase 4 | chr5:24761150-24763827 FORWARD LENGTH=530	plastid	3.726	10.285
Carbohydrate metabolism	Pentose phosphate pathway	Pentose phosphate pathway	LOC107805957	XP_016485550.1	1.449	0.00341892	glucose-6-phosphate 1-dehydrogenase 4, chloroplastic-like isoform X1	AT1G09420.1	66.597	0	|G6PD4 | glucose-6-phosphate dehydrogenase 4 | chr1:3038640-3041715 REVERSE LENGTH=625	plastid	2.035	5.487
Carbohydrate metabolism	Pentose phosphate pathway	Pentose phosphate pathway	LOC107810931	XP_016491252.1	1.447	0.00124392	ATP-dependent 6-phosphofructokinase 4, chloroplastic-like	AT5G61580.1	78.182	0	|PFK4 | phosphofructokinase 4 | chr5:24761150-24763827 FORWARD LENGTH=530	plastid	5.422	14.619
Carbohydrate metabolism	Pentose phosphate pathway	Pentose phosphate pathway	LOC107796107	XP_016474353.1	1.371	0.0054139	probable gluconokinase isoform X1	AT2G16790.1	59.777	2.09e-68	P-loop containing nucleoside triphosphate hydrolases superfamily protein | chr2:7284093-7284901 REVERSE LENGTH=189	cytosol	11.88	30.273
Carbohydrate metabolism	Pentose phosphate pathway	Pentose phosphate pathway	LOC107807751	XP_016487682.1	1.36	0.0231823	probable 6-phosphogluconolactonase 1	AT1G13700.1	70.229	1.84e-133	|PGL1 | 6-phosphogluconolactonase 1 | chr1:4694475-4695600 REVERSE LENGTH=268	cytosol	11.451	28.99
Carbohydrate metabolism	Pentose phosphate pathway	Pentose phosphate pathway	LOC107831534	XP_016514796.1	1.315	0.00385207	glucose-6-phosphate 1-dehydrogenase, cytoplasmic isoform	AT5G40760.1	84.99	0	|G6PD6 | glucose-6-phosphate dehydrogenase 6 | chr5:16311284-16314556 FORWARD LENGTH=515	cytosol	75.648	186.275
Carbohydrate metabolism	Pentose phosphate pathway	Pentose phosphate pathway	LOC107823750	XP_016505943.1	1.253	0.00293698	fructose-bisphosphate aldolase cytoplasmic isozyme-like	AT2G36460.1	84.637	0	Aldolase superfamily protein | chr2:15296929-15298387 REVERSE LENGTH=358	cytosol	28.444	67.27
Carbohydrate metabolism	Pentose phosphate pathway	Pentose phosphate pathway	LOC107804952	XP_016484392.1	1.234	0.0193347	transaldolase-like	AT5G13420.1	78.281	0	Aldolase-type TIM barrel family protein | chr5:4302080-4304212 REVERSE LENGTH=438	plastid	111.045	257.9
Carbohydrate metabolism	Pentose phosphate pathway	Pentose phosphate pathway	LOC107824494	XP_016506759.1	1.15	0.0142321	probable fructose-bisphosphate aldolase 3, chloroplastic	AT2G01140.1	86.016	0	Aldolase superfamily protein | chr2:95006-96491 REVERSE LENGTH=391	plastid	172.675	379.291
Carbohydrate metabolism	Pentose phosphate pathway	Pentose phosphate pathway	LOC107775390	XP_016450601.1	-1.065	0.0338855	pyrophosphate--fructose 6-phosphate 1-phosphotransferase subunit beta-like	AT4G04040.1	80.282	0	|MEE51 | Phosphofructokinase family protein | chr4:1939250-1942765 FORWARD LENGTH=569	cytosol	39.515	18.811
Carbohydrate metabolism	Pentose phosphate pathway	Pentose phosphate pathway	LOC107823486	XP_016505617.1	-1.499	0.0231277	fructose-bisphosphate aldolase 1, chloroplastic	AT4G38970.1	85.176	0	|FBA2 | fructose-bisphosphate aldolase 2 | chr4:18163714-18165659 REVERSE LENGTH=398	plastid	43.153	15.258
Carbohydrate metabolism	Pentose phosphate pathway	Pentose phosphate pathway	LOC107798006	XP_016476419.1	-1.734	0.00015441	'phosphoglucomutase, cytoplasmic-like] [partial=5'''	AT1G70730.1	84.868	0	|PGM2 | Phosphoglucomutase/phosphomannomutase family protein | chr1:26669020-26672726 REVERSE LENGTH=585	cytosol	44.512	13.323
Carbohydrate metabolism	Pentose phosphate pathway	Pentose phosphate pathway	LOC107784332	XP_016460945.1	-1.743	0.0195475	'fructose-bisphosphate aldolase, chloroplastic-like] [partial=3'''	AT2G21330.2	82.648	1.01e-122	|FBA1 | fructose-bisphosphate aldolase 1 | chr2:9128762-9130152 REVERSE LENGTH=311	plastid	11.459	3.418
Carbohydrate metabolism	Pentose phosphate pathway	Pentose phosphate pathway	LOC107832007	XP_016515298.1	-2.183	1.85601e-07	'phosphoglucomutase, cytoplasmic] [partial=3'''	AT1G70730.3	83.135	0	|PGM2 | Phosphoglucomutase/phosphomannomutase family protein | chr1:26669020-26673166 REVERSE LENGTH=662	plastid	73.407	16.074
Carbohydrate metabolism	Photosynthesis	Chlorophyll degradation	LOC107824543	XP_016506822.1	9.707	2.58485e-09	'chlorophyllase-1-like] [partial=5'''	AT1G19670.1	44.056	2.08e-34	|ATCLH1, CORI1, ATHCOR1, CLH1 | chlorophyllase 1 | chr1:6803796-6804923 REVERSE LENGTH=324	cytosol	0	11.402
Carbohydrate metabolism	Photosynthesis	Chlorophyll degradation	LOC107817134	XP_016498393.1	4.45	0.00281319	protein STAY-GREEN 1, chloroplastic-like	AT4G22920.1	74.074	1.16e-114	|ATNYE1, NYE1 | non-yellowing 1 | chr4:12016776-12017969 REVERSE LENGTH=268	plastid	1.934	40.91
Carbohydrate metabolism	Photosynthesis	Chlorophyll degradation	LOC107795708	XP_016473874.1	4.082	3.36559e-05	chlorophyllase-1-like	AT1G19670.1	43.333	7.95e-74	|ATCLH1, CORI1, ATHCOR1, CLH1 | chlorophyllase 1 | chr1:6803796-6804923 REVERSE LENGTH=324	cytosol	0.287	4.305
Carbohydrate metabolism	Photosynthesis	Chlorophyll degradation	LOC107819767	XP_016501400.1	2.572	0.000570789	protein STAY-GREEN, chloroplastic-like	AT4G22920.1	67.46	7.08e-119	|ATNYE1, NYE1 | non-yellowing 1 | chr4:12016776-12017969 REVERSE LENGTH=268	plastid	2.209	12.772
Carbohydrate metabolism	Photosynthesis	Chlorophyll degradation	LOC107810967	XP_016491285.1	1.273	0.00883383	red chlorophyll catabolite reductase, chloroplastic-like	AT4G37000.1	50.538	3.41e-95	|ACD2, ATRCCR | accelerated cell death 2 (ACD2) | chr4:17442627-17443762 FORWARD LENGTH=319	plastid	9.696	23.28
Carbohydrate metabolism	Photosynthesis	Chlorophyll degradation	LOC107818616	XP_016500144.1	-1.465	0.0060325	protein STAY-GREEN, chloroplastic-like	AT4G22920.1	65.091	1.71e-123	|ATNYE1, NYE1 | non-yellowing 1 | chr4:12016776-12017969 REVERSE LENGTH=268	plastid	12.031	4.335
Carbohydrate metabolism	Photosynthesis	Chlorophyll synthesis	LOC107778526	XP_016454288.1	1.579	0.000291156	short-chain dehydrogenase TIC 32, chloroplastic-like isoform X1	AT4G23420.2	70.57	4.58e-152	NAD(P)-binding Rossmann-fold superfamily protein | chr4:12226288-12228562 FORWARD LENGTH=316	cytosol	9.18	27.137
Carbohydrate metabolism	Photosynthesis	Chlorophyll synthesis	LOC107825540	XP_016507897.1	-1.455	0.0303375	protochlorophyllide reductase, chloroplastic-like isoform X1	AT4G27440.2	77.586	0	|PORB | protochlorophyllide oxidoreductase B | chr4:13725648-13727107 FORWARD LENGTH=401	plastid	24.739	9.03
Carbohydrate metabolism	Photosynthesis	Chlorophyll synthesis	LOC107776116	XP_016451433.1	-1.618	0.0167727	short-chain dehydrogenase TIC 32, chloroplastic-like	AT4G23420.2	64.706	7.44e-108	NAD(P)-binding Rossmann-fold superfamily protein | chr4:12226288-12228562 FORWARD LENGTH=316	cytosol	2.338	0.736
Carbohydrate metabolism	Photosynthesis	Chlorophyll synthesis	LOC107780302	XP_016456313.1	-1.878	0.00244193	short-chain dehydrogenase TIC 32, chloroplastic-like	AT4G24050.1	76.133	2.83e-171	NAD(P)-binding Rossmann-fold superfamily protein | chr4:12497287-12499661 FORWARD LENGTH=332	cytosol	30.165	8.14
Carbohydrate metabolism	Photosynthesis	Chlorophyll synthesis	LOC107787316	XP_016464350.1	-2.673	0.00231298	protochlorophyllide reductase, chloroplastic-like	AT4G27440.2	80.25	0	|PORB | protochlorophyllide oxidoreductase B | chr4:13725648-13727107 FORWARD LENGTH=401	plastid	22.309	3.507
Carbohydrate metabolism	Photosynthesis	Chlorophyll synthesis	LOC107781989	XP_016458303.1	-2.927	7.24838e-08	short-chain dehydrogenase TIC 32, chloroplastic-like	AT4G24050.1	75.529	1.81e-171	NAD(P)-binding Rossmann-fold superfamily protein | chr4:12497287-12499661 FORWARD LENGTH=332	cytosol	14.431	1.886
Carbohydrate metabolism	Photosynthesis	Chlorophyll synthesis	LOC107804928	XP_016484395.1	-3.053	0.00294246	protochlorophyllide reductase-like	AT5G54190.1	79.753	0	|PORA | protochlorophyllide oxidoreductase A | chr5:21991183-21992773 REVERSE LENGTH=405	plastid	7.931	0.955
Carbohydrate metabolism	Photosynthesis	Dark reaction-related	LOC107821154	XP_016503051.1	2.596	4.572e-06	ruBisCO large subunit-binding protein subunit alpha-like	AT2G28000.1	80.505	0	|CPN60A, CH-CPN60A, SLP | chaperonin-60alpha | chr2:11926603-11929184 FORWARD LENGTH=586	plastid	7.382	43.888
Carbohydrate metabolism	Photosynthesis	Dark reaction-related	LOC107765795	XP_016439980.1	2.113	0.021069	ribulose bisphosphate carboxylase small chain S41, chloroplastic-like	AT5G38410.1	76.73	2.13e-94	Ribulose bisphosphate carboxylase (small chain) family protein | chr5:15377501-15378306 REVERSE LENGTH=181	plastid	2.343	10.327
Carbohydrate metabolism	Photosynthesis	Dark reaction-related	LOC107769050	XP_016443711.1	1.662	0.00883331	ruBisCO large subunit-binding protein subunit alpha-like	AT2G28000.1	80.866	0	|CPN60A, CH-CPN60A, SLP | chaperonin-60alpha | chr2:11926603-11929184 FORWARD LENGTH=586	plastid	12.408	38.609
Carbohydrate metabolism	Photosynthesis	Electron transport chain of photosynthesis	LOC107820359	XP_016502109.1	-1.15	0.0405365	'rhodanese-like domain-containing protein 4, chloroplastic] [partial=3''] [exception=annotated by transcript or proteomic data'	AT4G01050.1	66.574	4.84e-136	|TROL | thylakoid rhodanese-like | chr4:455874-458175 FORWARD LENGTH=466	plastid	32.487	14.611
Carbohydrate metabolism	Photosynthesis	Electron transport chain of photosynthesis	LOC107790570	XP_016468001.1	-1.205	0.0486125	'rhodanese-like domain-containing protein 4, chloroplastic] [partial=3''] [exception=annotated by transcript or proteomic data'	AT4G01050.1	62.567	5.02e-145	|TROL | thylakoid rhodanese-like | chr4:455874-458175 FORWARD LENGTH=466	plastid	12.298	5.328
Carbohydrate metabolism	Photosynthesis	Electron transport chain of photosynthesis	LOC107780908	XP_016457010.1	-1.927	0.0163108	photosynthetic NDH subunit of subcomplex B 1, chloroplastic-like	AT1G15980.1	73.043	0	|NDF1, NDH48 | NDH-dependent cyclic electron flow 1 | chr1:5489314-5491199 FORWARD LENGTH=461	plastid	9.254	2.437
Carbohydrate metabolism	Photosynthesis	Electron transport chain of photosynthesis	LOC107801003	XP_016479752.1	-1.928	0.015948	photosynthetic NDH subunit of subcomplex B 1, chloroplastic-like	AT1G15980.1	72.826	0	|NDF1, NDH48 | NDH-dependent cyclic electron flow 1 | chr1:5489314-5491199 FORWARD LENGTH=461	plastid	8.523	2.242
Carbohydrate metabolism	Photosynthesis	Light reaction-related	LOC107819052	XP_016500610.1	1.608	0.0358511	psbP domain-containing protein 6, chloroplastic-like isoform X1	AT3G56650.1	85.714	1.15e-124	Mog1/PsbP/DUF1795-like photosystem II reaction center PsbP family protein | chr3:20984807-20985913 FORWARD LENGTH=262	plastid	1.852	5.757
Carbohydrate metabolism	Photosynthesis	Light reaction-related	LOC107766402	XP_016440667.1	1.52	0.0282637	fruit protein pKIWI502-like	AT1G15140.1	73.469	9.84e-127	FAD/NAD(P)-binding oxidoreductase | chr1:5210403-5212137 REVERSE LENGTH=295	plastid	2.296	6.687
Carbohydrate metabolism	Photosynthesis	Light reaction-related	LOC107792815	XP_016470543.1	1.46	0.00220206	fruit protein pKIWI502-like	AT1G15140.1	73.469	4.97e-138	FAD/NAD(P)-binding oxidoreductase | chr1:5210403-5212137 REVERSE LENGTH=295	plastid	8.446	23.172
Carbohydrate metabolism	Photosynthesis	Light reaction-related	LOC107817296	XP_016498583.1	1.138	0.0162732	pheophorbide a oxygenase, chloroplastic-like	AT3G44880.1	79.095	0	|ACD1, LLS1, PAO | Pheophorbide a oxygenase family protein with Rieske [2Fe-2S] domain | chr3:16383858-16386204 FORWARD LENGTH=537	plastid	8.847	19.381
Carbohydrate metabolism	Photosynthesis	Light reaction-related	LOC107783578	XP_016460053.1	-1.21	0.0405559	photosystem I reaction center subunit VI-1, chloroplastic-like	AT3G16140.1	75.397	5.23e-54	|PSAH-1 | photosystem I subunit H-1 | chr3:5468670-5469415 REVERSE LENGTH=145	plastid	69.494	29.985
Carbohydrate metabolism	Photosynthesis	Light reaction-related	LOC107790002	XP_016467373.1	-1.429	0.041498	chlorophyll a-b binding protein 36, chloroplastic-like	AT2G05100.1	87.17	3.93e-177	|LHCB2.1, LHCB2 | photosystem II light harvesting complex gene 2.1 | chr2:1823449-1824331 REVERSE LENGTH=265	plastid	176.12	65.479
Carbohydrate metabolism	Photosynthesis	Light reaction-related	LOC107797591	XP_016475975.1	-1.462	0.0491675	uncharacterized protein LOC107797591	AT1G02180.1	61.988	1.94e-78	ferredoxin-related | chr1:413619-414505 REVERSE LENGTH=226	extracellular	1.68	0.584
Carbohydrate metabolism	Photosynthesis	Light reaction-related	LOC107794159	XP_016472110.1	-1.524	0.0458308	photosystem I reaction center subunit V, chloroplastic-like	AT1G55670.1	73.188	3.44e-68	|PSAG | photosystem I subunit G | chr1:20802874-20803356 REVERSE LENGTH=160	plastid	41.129	14.321
Carbohydrate metabolism	Photosynthesis	Light reaction-related	LOC107823915	XP_016506114.1	-1.538	0.0479074	photosystem I reaction center subunit IV B, chloroplastic-like	AT2G20260.1	88.525	6.19e-34	|PSAE-2 | photosystem I subunit E-2 | chr2:8736780-8737644 FORWARD LENGTH=145	plastid	65.77	22.685
Carbohydrate metabolism	Photosynthesis	Light reaction-related	LOC107813664	XP_016494434.1	-1.651	0.0357758	chlorophyll a-b binding protein 8, chloroplastic	AT1G61520.3	89.844	4.42e-149	|LHCA3 | photosystem I light harvesting complex gene 3 | chr1:22700152-22701149 FORWARD LENGTH=273	plastid	41.579	13.268
Carbohydrate metabolism	Photosynthesis	Light reaction-related	LOC107764085	XP_016438096.1	-1.652	0.000275405	probable serine/threonine-protein kinase At1g01540	AT4G02630.1	63.583	0	Protein kinase superfamily protein | chr4:1151683-1153161 FORWARD LENGTH=492	plasma membrane	16.613	5.258
Carbohydrate metabolism	Photosynthesis	Light reaction-related	LOC107790956	XP_016468414.1	-1.661	0.0287314	'chlorophyll a-b binding protein 36, chloroplastic-like] [partial=5''] [exception=annotated by transcript or proteomic data'	AT2G05100.1	89.354	1.54e-178	|LHCB2.1, LHCB2 | photosystem II light harvesting complex gene 2.1 | chr2:1823449-1824331 REVERSE LENGTH=265	plastid	169.474	53.715
Carbohydrate metabolism	Photosynthesis	Light reaction-related	LOC107765837	XP_016440023.1	-1.666	0.041027	photosystem I reaction center subunit III, chloroplastic-like	AT1G31330.1	65.778	3.82e-97	|PSAF | photosystem I subunit F | chr1:11215011-11215939 REVERSE LENGTH=221	plastid	70.931	22.396
Carbohydrate metabolism	Photosynthesis	Light reaction-related	LOC107779823	XP_016455804.1	-1.714	0.0107749	photosystem I reaction center subunit III, chloroplastic-like	AT1G31330.1	87.919	7.66e-98	|PSAF | photosystem I subunit F | chr1:11215011-11215939 REVERSE LENGTH=221	plastid	298.167	90.745
Carbohydrate metabolism	Photosynthesis	Light reaction-related	LOC107812403	XP_016492982.1	-1.732	0.0339814	photosystem I reaction center subunit N, chloroplastic-like	AT5G64040.1	69.143	9.32e-69	|PSAN | photosystem I reaction center subunit PSI-N, chloroplast, putative / PSI-N, putative (PSAN) | chr5:25628724-25629409 REVERSE LENGTH=171	plastid	108.058	32.579
Carbohydrate metabolism	Photosynthesis	Light reaction-related	LOC107778264	XP_016453973.1	-1.776	0.0485551	chlorophyll a-b binding protein 37, chloroplastic-like	AT2G05100.1	86.415	5.97e-176	|LHCB2.1, LHCB2 | photosystem II light harvesting complex gene 2.1 | chr2:1823449-1824331 REVERSE LENGTH=265	plastid	301.436	88.414
Carbohydrate metabolism	Photosynthesis	Light reaction-related	LOC107772871	XP_016447818.1	-1.808	0.0264519	chlorophyll a-b binding protein 16, chloroplastic-like	AT1G29920.1	90.598	8.13e-155	|CAB2, AB165, LHCB1.1 | chlorophyll A/B-binding protein 2 | chr1:10475089-10475892 REVERSE LENGTH=267	plastid	31.081	8.899
Carbohydrate metabolism	Photosynthesis	Light reaction-related	LOC107830507	XP_016513580.1	-1.819	0.0152086	chlorophyll a-b binding protein CP24 10A, chloroplastic	AT1G15820.1	81.89	1.08e-146	|LHCB6, CP24 | light harvesting complex photosystem II subunit 6 | chr1:5446685-5447676 REVERSE LENGTH=258	plastid	123.2	35.016
Carbohydrate metabolism	Photosynthesis	Light reaction-related	LOC107794130	XP_016472080.1	-1.84	0.00240662	probable serine/threonine-protein kinase At1g01540 isoform X1	AT1G01540.2	75.758	0	Protein kinase superfamily protein | chr1:195980-198383 FORWARD LENGTH=472	plasma membrane	21.104	5.84
Carbohydrate metabolism	Photosynthesis	Light reaction-related	LOC107807537	XP_016487430.1	-1.861	0.000593888	probable serine/threonine-protein kinase At1g01540	AT4G02630.1	66.536	0	Protein kinase superfamily protein | chr4:1151683-1153161 FORWARD LENGTH=492	plasma membrane	5.146	1.406
Carbohydrate metabolism	Photosynthesis	Light reaction-related	LOC107773487	XP_016448384.1	-1.862	0.013698	chlorophyll a-b binding protein 16, chloroplastic-like	AT1G29930.1	88.433	1.38e-171	|CAB1, AB140, CAB140, LHCB1.3 | chlorophyll A/B binding protein 1 | chr1:10478071-10478874 FORWARD LENGTH=267	plastid	51.046	14.033
Carbohydrate metabolism	Photosynthesis	Light reaction-related	LOC107765079	XP_016439172.1	-1.967	0.00669491	chlorophyll a-b binding protein 13, chloroplastic-like	AT5G54270.1	87.451	5.06e-165	|LHCB3, LHCB3*1 | light-harvesting chlorophyll B-binding protein 3 | chr5:22038424-22039383 FORWARD LENGTH=265	plastid	95.385	24.449
Carbohydrate metabolism	Photosynthesis	Light reaction-related	LOC107792047	XP_016469705.1	-1.996	0.0409854	chlorophyll a-b binding protein CP24 10A, chloroplastic-like	AT1G15820.1	82.946	9.56e-149	|LHCB6, CP24 | light harvesting complex photosystem II subunit 6 | chr1:5446685-5447676 REVERSE LENGTH=258	plastid	107.852	27.194
Carbohydrate metabolism	Photosynthesis	Light reaction-related	LOC107780379	XP_016456390.1	-2.093	0.0478338	chlorophyll a-b binding protein 50, chloroplastic	AT1G29930.1	89.764	8.86e-167	|CAB1, AB140, CAB140, LHCB1.3 | chlorophyll A/B binding protein 1 | chr1:10478071-10478874 FORWARD LENGTH=267	plastid	50.774	11.957
Carbohydrate metabolism	Photosynthesis	Light reaction-related	LOC107809852	XP_016490031.1	-2.104	0.00672198	chlorophyll a-b binding protein 36, chloroplastic-like	AT2G05100.1	88.679	2.89e-179	|LHCB2.1, LHCB2 | photosystem II light harvesting complex gene 2.1 | chr2:1823449-1824331 REVERSE LENGTH=265	plastid	65.428	15.26
Carbohydrate metabolism	Photosynthesis	Light reaction-related	LOC107780887	XP_016456985.1	-2.791	0.000108406	photosystem II 5 kDa protein, chloroplastic	AT3G21055.1	51.887	2.13e-18	|PSBTN | photosystem II subunit T | chr3:7376761-7377072 REVERSE LENGTH=103	plastid	12.649	1.774
Carbohydrate metabolism	Photosynthesis	Light reaction-related	LOC107800300	XP_016478934.1	-3.38	3.1476e-08	uncharacterized protein LOC107800300 isoform X1	AT1G02180.1	40	6.74e-41	ferredoxin-related | chr1:413619-414505 REVERSE LENGTH=226	extracellular	20.155	1.925
Carbohydrate metabolism	Photosynthesis	Light reaction-related	LOC107805848	XP_016485430.1	-3.385	2.27941e-06	uncharacterized protein LOC107805848	AT1G02180.1	40.722	5.56e-41	ferredoxin-related | chr1:413619-414505 REVERSE LENGTH=226	extracellular	27.951	2.664
Carbohydrate metabolism	Photosynthesis	Light reaction-related	LOC107804135	XP_016483449.1	-4.578	2.59377e-07	photosystem II 10 kDa polypeptide, chloroplastic-like	AT1G79040.1	75.177	9.91e-54	|PSBR | photosystem II subunit R | chr1:29736085-29736781 FORWARD LENGTH=140	plastid	46.935	1.923
Carbohydrate metabolism	Photosynthesis	Other photosynthesis-related	LOC107765028	XP_016439097.1	4.466	9.5564e-15	NADP-dependent malic enzyme-like isoform X1	AT1G79750.1	80.808	0	|ATNADP-ME4, NADP-ME4 | NADP-malic enzyme 4 | chr1:30007655-30011179 REVERSE LENGTH=646	plastid	1.545	34.534
Carbohydrate metabolism	Photosynthesis	Photorespiration	LOC107777659	XP_016453231.1	2.575	2.38237e-05	peroxisomal (S)-2-hydroxy-acid oxidase-like isoform X1	AT4G18360.1	86.351	0	Aldolase-type TIM barrel family protein | chr4:10146141-10148386 REVERSE LENGTH=368	peroxisome	4.723	27.611
Carbohydrate metabolism	Photosynthesis	Photorespiration	LOC107774718	XP_016449839.1	2.498	1.75993e-07	peroxisomal (S)-2-hydroxy-acid oxidase GLO1-like	AT4G18360.1	86.389	0	Aldolase-type TIM barrel family protein | chr4:10146141-10148386 REVERSE LENGTH=368	peroxisome	5.353	29.74
Carbohydrate metabolism	Photosynthesis	Photorespiration	LOC107815302	XP_016496346.1	1.647	0.0141438	hydroxyphenylpyruvate reductase-like	AT1G79870.1	72.436	2.37e-135	D-isomer specific 2-hydroxyacid dehydrogenase family protein | chr1:30044794-30045851 FORWARD LENGTH=313	cytosol	1.507	4.83
Carbohydrate metabolism	Photosynthesis	Photorespiration	LOC107805240	XP_016484726.1	1.408	0.0100212	peroxisomal (S)-2-hydroxy-acid oxidase GLO4-like	AT3G14130.1	73.315	0	Aldolase-type TIM barrel family protein | chr3:4685844-4687852 REVERSE LENGTH=363	peroxisome	4.391	11.551
Carbohydrate metabolism	Photosynthesis	Photorespiration	LOC107830384	XP_016513406.1	-1.152	0.0187942	glycine cleavage system H protein 2, mitochondrial-like	AT2G35120.1	75	2.18e-82	Single hybrid motif superfamily protein | chr2:14805913-14807274 REVERSE LENGTH=156	mitochondrion	51.192	22.838
Carbohydrate metabolism	Photosynthesis	Photorespiration	LOC107775371	XP_016450580.1	-1.689	0.00302794	glycine cleavage system H protein 2, mitochondrial-like	AT2G35120.1	73.077	8.19e-80	Single hybrid motif superfamily protein | chr2:14805913-14807274 REVERSE LENGTH=156	mitochondrion	27.744	8.48
Carbohydrate metabolism	Photosynthesis	Photorespiration	LOC107815304	XP_016496348.1	-1.918	0.00163009	hydroxyphenylpyruvate reductase-like	AT1G79870.1	71.246	8.5e-162	D-isomer specific 2-hydroxyacid dehydrogenase family protein | chr1:30044794-30045851 FORWARD LENGTH=313	cytosol	1.753	0.456
Carbohydrate metabolism	Photosynthesis	Photorespiration	LOC107762387	XP_016436232.1	-1.944	0.000580446	glyoxylate/hydroxypyruvate reductase HPR3-like	AT2G45630.2	53.605	3.56e-107	D-isomer specific 2-hydroxyacid dehydrogenase family protein | chr2:18796000-18797089 FORWARD LENGTH=338	plastid	3.704	0.951
Carbohydrate metabolism	Transport of assimilates	Invertase inhibitor-like	LOC107765730	XP_016439894.1	4.477	6.09036e-07	21 kDa protein-like	AT5G62360.1	52.747	2.98e-61	Plant invertase/pectin methylesterase inhibitor superfamily protein | chr5:25040699-25041310 FORWARD LENGTH=203	plasma membrane	0.937	22.418
Carbohydrate metabolism	Transport of assimilates	Invertase inhibitor-like	LOC107815292	XP_016496335.1	4.07	1.77867e-05	21 kDa protein-like	AT5G62360.1	55.249	7.4e-62	Plant invertase/pectin methylesterase inhibitor superfamily protein | chr5:25040699-25041310 FORWARD LENGTH=203	plasma membrane	2.175	37.239
Carbohydrate metabolism	Transport of assimilates	Invertase inhibitor-like	LOC107821927	XP_016503919.1	-2.267	0.00559431	21 kDa protein-like	AT5G20740.1	50.955	1.24e-50	Plant invertase/pectin methylesterase inhibitor superfamily protein | chr5:7025867-7026484 REVERSE LENGTH=205	extracellular	7.437	1.517
Carbohydrate metabolism	Transport of assimilates	Invertase inhibitor-like	LOC107765731	XP_016439896.1	-2.346	0.00722324	21 kDa protein-like	AT5G62360.1	52.764	5.54e-59	Plant invertase/pectin methylesterase inhibitor superfamily protein | chr5:25040699-25041310 FORWARD LENGTH=203	plasma membrane	5.06	0.999
Carbohydrate metabolism	Transport of assimilates	Invertase inhibitor-like	LOC107826079	XP_016508511.1	-2.443	0.0140443	21 kDa protein-like	AT5G62360.1	45.342	2.99e-44	Plant invertase/pectin methylesterase inhibitor superfamily protein | chr5:25040699-25041310 FORWARD LENGTH=203	plasma membrane	8.86	1.593
Carbohydrate metabolism	Transport of assimilates	Invertase inhibitor-like	LOC107775643	XP_016450878.1	-3.872	1.47346e-11	putative invertase inhibitor	AT5G46940.1	33.962	6.08e-24	Plant invertase/pectin methylesterase inhibitor superfamily protein | chr5:19058230-19058760 REVERSE LENGTH=176	extracellular	53.012	3.588
Carbohydrate metabolism	Transport of assimilates	Invertase inhibitor-like	LOC107768231	XP_016442823.1	-3.904	1.28104e-06	21 kDa protein-like	AT2G01610.1	51.777	1.85e-60	Plant invertase/pectin methylesterase inhibitor superfamily protein | chr2:274124-274792 REVERSE LENGTH=222	extracellular	13.265	0.865
Carbohydrate metabolism	Transport of assimilates	Invertase inhibitor-like	LOC107814820	XP_016495770.1	-4.243	4.73234e-07	'21 kDa protein-like] [partial=3'''	AT1G14890.1	53.782	4.49e-37	Plant invertase/pectin methylesterase inhibitor superfamily protein | chr1:5137045-5137704 FORWARD LENGTH=219	golgi	13.278	0.671
Carbohydrate metabolism	Transport of assimilates	Invertase inhibitor-like	LOC107782188	XP_016458528.1	-5.366	1.42774e-20	putative invertase inhibitor	AT5G46970.1	39.31	1.11e-26	Plant invertase/pectin methylesterase inhibitor superfamily protein | chr5:19063918-19064412 REVERSE LENGTH=164	extracellular	31.954	0.764
Carbohydrate metabolism	Transport of assimilates	Invertase inhibitor-like	LOC107822734	XP_016504787.1	-9.837	2.99131e-09	21 kDa protein-like	AT4G25250.1	35.366	1.99e-30	Plant invertase/pectin methylesterase inhibitor superfamily protein | chr4:12934632-12935231 FORWARD LENGTH=199	extracellular	8.106	0
Carbohydrate metabolism	Transport of assimilates	Invertases	LOC107773730	XP_016448640.1	8.49	5.4803e-18	beta-fructofuranosidase, insoluble isoenzyme 1-like isoform X1	AT2G36190.1	64.121	0	|AtcwINV4, cwINV4 | cell wall invertase 4 | chr2:15174951-15177785 REVERSE LENGTH=591	extracellular	0.016	4.471
Carbohydrate metabolism	Transport of assimilates	Invertases	LOC107808557	XP_016488572.1	6.524	1.7937e-16	beta-fructofuranosidase, insoluble isoenzyme 1-like	AT3G52600.1	65.233	0	|AtcwINV2, CWINV2 | cell wall invertase 2 | chr3:19507080-19509273 REVERSE LENGTH=590	extracellular	2.891	260.573
Carbohydrate metabolism	Transport of assimilates	Invertases	LOC107829060	XP_016511977.1	6.197	7.59699e-35	beta-fructofuranosidase, insoluble isoenzyme 1-like	AT3G52600.1	64.983	0	|AtcwINV2, CWINV2 | cell wall invertase 2 | chr3:19507080-19509273 REVERSE LENGTH=590	extracellular	2.566	188.453
Carbohydrate metabolism	Transport of assimilates	Invertases	LOC107829669	XP_016512614.1	5.196	2.2039e-20	beta-fructofuranosidase, insoluble isoenzyme CWINV1-like	AT3G13790.1	56.591	0	|ATCWINV1, ATBFRUCT1 | Glycosyl hydrolases family 32 protein | chr3:4533084-4535831 REVERSE LENGTH=584	extracellular	0.258	9.32
Carbohydrate metabolism	Transport of assimilates	Invertases	LOC107790874	XP_016468329.1	4.83	4.49916e-07	beta-fructofuranosidase, insoluble isoenzyme 1-like	AT3G52600.1	63.448	0	|AtcwINV2, CWINV2 | cell wall invertase 2 | chr3:19507080-19509273 REVERSE LENGTH=590	extracellular	0.493	13.854
Carbohydrate metabolism	Transport of assimilates	Invertases	LOC107778980	XP_016454797.1	3.354	2.34778e-10	alkaline/neutral invertase A, mitochondrial-like	AT1G56560.1	75.552	0	Plant neutral invertase family protein | chr1:21192593-21194948 FORWARD LENGTH=616	mitochondrion	7.821	79.956
Carbohydrate metabolism	Transport of assimilates	Invertases	LOC107778169	XP_016453859.1	2.957	1.92972e-07	probable alkaline/neutral invertase D	AT4G34860.2	77.168	0	Plant neutral invertase family protein | chr4:16609955-16612019 REVERSE LENGTH=571	cytosol	0.826	6.33
Carbohydrate metabolism	Transport of assimilates	Invertases	LOC107810684	XP_016490972.1	2.639	1.23381e-10	neutral/alkaline invertase 3, chloroplastic-like	AT5G22510.1	70.517	0	|INV-E, At-A/N-InvE | alkaline/neutral invertase | chr5:7474974-7477479 REVERSE LENGTH=617	plastid	5.171	32.059
Carbohydrate metabolism	Transport of assimilates	Invertases	LOC107810155	XP_016490380.1	2.24	0.0148387	acid beta-fructofuranosidase AIV-18-like	AT1G62660.1	61.005	0	Glycosyl hydrolases family 32 protein | chr1:23199949-23203515 FORWARD LENGTH=648	vacuole	15.59	73.378
Carbohydrate metabolism	Transport of assimilates	Invertases	LOC107816919	XP_016498154.1	1.587	0.000240894	neutral/alkaline invertase 3, chloroplastic-like	AT5G22510.1	70.213	0	|INV-E, At-A/N-InvE | alkaline/neutral invertase | chr5:7474974-7477479 REVERSE LENGTH=617	plastid	9.997	29.861
Carbohydrate metabolism	Transport of assimilates	Invertases	LOC107819026	XP_016500587.1	1.571	0.000353594	probable alkaline/neutral invertase D isoform X1	AT4G09510.1	85.792	0	|CINV2 | cytosolic invertase 2 | chr4:6021312-6023310 REVERSE LENGTH=558	cytosol	6.736	19.888
Carbohydrate metabolism	Transport of assimilates	Invertases	LOC107788023	XP_016465151.1	1.561	0.000632188	probable alkaline/neutral invertase D	AT4G09510.1	85.61	0	|CINV2 | cytosolic invertase 2 | chr4:6021312-6023310 REVERSE LENGTH=558	cytosol	7.959	23.355
Carbohydrate metabolism	Transport of assimilates	Invertases	LOC107770131	XP_016444887.1	1.534	0.0243978	acid beta-fructofuranosidase AIV-18-like	AT1G62660.1	60.659	0	Glycosyl hydrolases family 32 protein | chr1:23199949-23203515 FORWARD LENGTH=648	vacuole	11.03	31.883
Carbohydrate metabolism	Transport of assimilates	Invertases	LOC107801926	XP_016480832.1	-1.466	0.0420151	beta-fructofuranosidase, insoluble isoenzyme 1-like isoform X2	AT3G52600.1	64.134	0	|AtcwINV2, CWINV2 | cell wall invertase 2 | chr3:19507080-19509273 REVERSE LENGTH=590	extracellular	1.216	0.428
Carbohydrate metabolism	Transport of assimilates	Invertases	LOC107807993	XP_016487958.1	-4.194	0.00311965	acid beta-fructofuranosidase-like	AT1G12240.1	61.76	0	|ATBETAFRUCT4, VAC-INV | Glycosyl hydrolases family 32 protein | chr1:4153699-4157457 FORWARD LENGTH=664	vacuole	2.631	0.142
Carbohydrate metabolism	Transport of assimilates	Monosaccharide transporters	LOC107760992	XP_016434630.1	1.808	0.0243828	hexose carrier protein HEX6-like	AT4G02050.1	56.66	0	|STP7 | sugar transporter protein 7 | chr4:898387-900095 REVERSE LENGTH=513	plasma membrane	0.849	3.047
Carbohydrate metabolism	Transport of assimilates	Monosaccharide transporters	LOC107759504	XP_016432948.1	-1.334	0.00458767	probable plastidic glucose transporter 3	AT1G79820.2	67.083	0	|SGB1 | Major facilitator superfamily protein | chr1:30022581-30026771 REVERSE LENGTH=495	golgi	17.105	6.746
Carbohydrate metabolism	Transport of assimilates	Monosaccharide transporters	LOC107760993	XP_016434632.1	-1.394	0.0473478	hexose carrier protein HEX6-like	AT5G61520.1	58.788	0	Major facilitator superfamily protein | chr5:24739358-24741175 REVERSE LENGTH=514	plasma membrane	1.378	0.512
Carbohydrate metabolism	Transport of assimilates	Monosaccharide transporters	LOC107820842	XP_016502676.1	-1.495	0.0176858	monosaccharide-sensing protein 2-like	AT4G35300.5	69.084	0	|TMT2 | tonoplast monosaccharide transporter2 | chr4:16796432-16798332 REVERSE LENGTH=542	vacuole	8.626	3.033
Carbohydrate metabolism	Transport of assimilates	Monosaccharide transporters	LOC107797579	XP_016475962.1	-1.849	0.00794744	monosaccharide-sensing protein 2-like] [frame=2] [exception=annotated by transcript or proteomic data	AT4G35300.5	71.076	0	|TMT2 | tonoplast monosaccharide transporter2 | chr4:16796432-16798332 REVERSE LENGTH=542	vacuole	21.17	5.851
Carbohydrate metabolism	Transport of assimilates	Monosaccharide transporters	LOC107821346	XP_016503266.1	-1.873	0.0486247	monosaccharide-sensing protein 2-like	AT1G20840.1	79.386	2.55e-122	|TMT1 | tonoplast monosaccharide transporter1 | chr1:7245107-7247674 REVERSE LENGTH=734	vacuole	17.681	4.788
Carbohydrate metabolism	Transport of assimilates	Monosaccharide transporters	LOC107789585	XP_016466908.1	-2.104	2.35968e-05	monosaccharide-sensing protein 2-like	AT4G35300.4	72.47	0	|TMT2 | tonoplast monosaccharide transporter2 | chr4:16796432-16799071 REVERSE LENGTH=739	vacuole	24.595	5.669
Carbohydrate metabolism	Transport of assimilates	Monosaccharide transporters	LOC107789142	XP_016466405.1	-2.193	0.00545781	hexose carrier protein HEX6-like	AT5G61520.1	58.586	0	Major facilitator superfamily protein | chr5:24739358-24741175 REVERSE LENGTH=514	plasma membrane	1.979	0.433
Carbohydrate metabolism	Transport of assimilates	Monosaccharide transporters	LOC107828562	XP_016511388.1	-3.864	5.01768e-07	monosaccharide-sensing protein 2-like isoform X1	AT4G35300.4	69.21	0	|TMT2 | tonoplast monosaccharide transporter2 | chr4:16796432-16799071 REVERSE LENGTH=739	vacuole	1.005	0.069
Carbohydrate metabolism	Transport of assimilates	Monosaccharide transporters	LOC107801812	XP_016480689.1	-4.127	0.000189159	monosaccharide-sensing protein 2-like	AT4G35300.4	67.544	0	|TMT2 | tonoplast monosaccharide transporter2 | chr4:16796432-16799071 REVERSE LENGTH=739	vacuole	3.178	0.18
Carbohydrate metabolism	Transport of assimilates	Phloem proteins PP	LOC107785603	XP_016462432.1	8.96	6.65368e-07	F-box protein PP2-B11-like	AT1G80110.1	38.889	3.82e-26	|ATPP2-B11, PP2-B11 | phloem protein 2-B11 | chr1:30135466-30136767 FORWARD LENGTH=257	nucleus	11.258	5450.76
Carbohydrate metabolism	Transport of assimilates	Phloem proteins PP	LOC107800683	XP_016479394.1	7.103	3.77002e-10	F-box protein PP2-B11-like	AT1G80110.1	40.491	6.96e-29	|ATPP2-B11, PP2-B11 | phloem protein 2-B11 | chr1:30135466-30136767 FORWARD LENGTH=257	nucleus	0.228	33.438
Carbohydrate metabolism	Transport of assimilates	Phloem proteins PP	LOC107804033	XP_016483331.1	6.029	1.44067e-05	F-box protein PP2-B15-like	AT1G09155.1	46.403	7.74e-85	|AtPP2-B15, PP2-B15 | phloem protein 2-B15 | chr1:2949831-2950842 REVERSE LENGTH=289	plasma membrane	0.178	10.155
Carbohydrate metabolism	Transport of assimilates	Phloem proteins PP	LOC107804034	XP_016483332.1	4.604	0.00119263	F-box protein PP2-B15-like	AT1G09155.1	44.604	1.02e-68	|AtPP2-B15, PP2-B15 | phloem protein 2-B15 | chr1:2949831-2950842 REVERSE LENGTH=289	plasma membrane	3.24	76.242
Carbohydrate metabolism	Transport of assimilates	Phloem proteins PP	LOC107778784	XP_016454579.1	4.432	0.00315738	'putative F-box protein PP2-B12] [partial=5'''	AT5G24560.1	37.654	1.02e-25	|AtPP2-B12, PP2-B12 | phloem protein 2-B12 | chr5:8402205-8403266 FORWARD LENGTH=251	cytosol	6.476	137.142
Carbohydrate metabolism	Transport of assimilates	Phloem proteins PP	LOC107824502	XP_016506762.1	2.318	0.00200358	F-box protein PP2-B15-like	AT1G09155.1	44.964	6.11e-70	|AtPP2-B15, PP2-B15 | phloem protein 2-B15 | chr1:2949831-2950842 REVERSE LENGTH=289	plasma membrane	4.301	21.069
Carbohydrate metabolism	Transport of assimilates	Phloem proteins PP	LOC107810608	XP_016490888.1	1.968	0.0270251	F-box protein PP2-A15-like	AT3G53000.1	68.333	8.16e-155	|AtPP2-A15, PP2-A15 | phloem protein 2-A15 | chr3:19654278-19655801 FORWARD LENGTH=300	cytosol	6.11	23.337
Carbohydrate metabolism	Transport of assimilates	Phloem proteins PP	LOC107808291	XP_016488284.1	1.752	0.00261599	F-box protein PP2-A15-like isoform X1	AT3G53000.1	69.338	6.3e-143	|AtPP2-A15, PP2-A15 | phloem protein 2-A15 | chr3:19654278-19655801 FORWARD LENGTH=300	cytosol	1.365	4.605
Carbohydrate metabolism	Transport of assimilates	Phloem proteins PP	LOC107781545	XP_016457752.1	1.594	0.012493	F-box protein PP2-A15-like	AT3G53000.1	69.257	1.22e-148	|AtPP2-A15, PP2-A15 | phloem protein 2-A15 | chr3:19654278-19655801 FORWARD LENGTH=300	cytosol	1.743	5.113
Carbohydrate metabolism	Transport of assimilates	Phloem proteins PP	LOC107764964	XP_016439023.1	1.565	0.0128643	'F-box protein PP2-B10-like] [partial=5'''	AT2G02360.1	39.286	4.06e-22	|AtPP2-B10, PP2-B10 | phloem protein 2-B10 | chr2:619699-620736 REVERSE LENGTH=272	nucleus	7.613	22.765
Carbohydrate metabolism	Transport of assimilates	Phloem proteins PP	LOC107806700	XP_016486400.1	-2.503	9.52131e-05	protein PHLOEM PROTEIN 2-LIKE A9-like	AT1G31200.1	39.64	6.39e-25	|ATPP2-A9, PP2-A9 | phloem protein 2-A9 | chr1:11146923-11147678 REVERSE LENGTH=180	cytosol	7.922	1.392
Carbohydrate metabolism	Transport of assimilates	Raffinose synthases	LOC107773108	XP_016448040.1	4.047	2.30346e-10	probable galactinol--sucrose galactosyltransferase 6	AT5G20250.4	69.77	0	|DIN10 | Raffinose synthase family protein | chr5:6833730-6836635 FORWARD LENGTH=844	plastid	5.307	86.891
Carbohydrate metabolism	Transport of assimilates	Raffinose synthases	LOC107781630	XP_016457849.1	2.883	1.95694e-05	probable galactinol--sucrose galactosyltransferase 6	AT5G20250.4	69.898	0	|DIN10 | Raffinose synthase family protein | chr5:6833730-6836635 FORWARD LENGTH=844	plastid	5.288	38.381
Carbohydrate metabolism	Transport of assimilates	Starch degradation	LOC107769668	XP_016444391.1	6.865	2.5532e-16	alpha-amylase-like	AT4G25000.1	59.346	4.36e-165	|ATAMY1, AMY1 | alpha-amylase-like | chr4:12852109-12853825 REVERSE LENGTH=423	extracellular	0.185	19.698
Carbohydrate metabolism	Transport of assimilates	Starch degradation	LOC107782776	XP_016459199.1	2.89	0.000121149	beta-amylase 1, chloroplastic-like	AT3G23920.1	72.337	0	|BAM1, BMY7, TR-BAMY | beta-amylase 1 | chr3:8641722-8644199 FORWARD LENGTH=575	plastid	0.771	5.598
Carbohydrate metabolism	Transport of assimilates	Starch degradation	LOC107813561	XP_016494330.1	1.564	0.00102179	beta-amylase 3, chloroplastic-like	AT4G17090.1	72.051	0	|CT-BMY, BAM3, BMY8 | chloroplast beta-amylase | chr4:9605266-9607250 REVERSE LENGTH=548	plastid	2.024	5.965
Carbohydrate metabolism	Transport of assimilates	Starch degradation	LOC107783940	XP_016460454.1	1.416	0.0156613	alpha-amylase-like	AT4G25000.1	65.238	0	|ATAMY1, AMY1 | alpha-amylase-like | chr4:12852109-12853825 REVERSE LENGTH=423	extracellular	4.878	12.927
Carbohydrate metabolism	Transport of assimilates	Starch degradation	LOC107760677	XP_016434247.1	-1.244	0.0264554	isoamylase 1, chloroplastic-like	AT2G39930.1	75.853	0	|ISA1, ATISA1 | isoamylase 1 | chr2:16666078-16672183 FORWARD LENGTH=783	plastid	4.567	1.92
Carbohydrate metabolism	Transport of assimilates	Starch degradation	LOC107782140	XP_016458473.1	-3.598	1.83024e-15	probable alpha-amylase 2 isoform X1	AT1G76130.1	79.31	0	|ATAMY2, AMY2 | alpha-amylase-like 2 | chr1:28561647-28563914 FORWARD LENGTH=413	cytosol	21.489	1.76
Carbohydrate metabolism	Transport of assimilates	Starch degradation	LOC107780204	XP_016456224.1	-3.96	7.22989e-16	probable alpha-amylase 2 isoform X1	AT1G76130.1	78.571	0	|ATAMY2, AMY2 | alpha-amylase-like 2 | chr1:28561647-28563914 FORWARD LENGTH=413	cytosol	61.848	3.949
Carbohydrate metabolism	Transport of assimilates	Starch synthesis	LOC107803132	XP_016482251.1	-1.25	0.00620563	4-alpha-glucanotransferase, chloroplastic/amyloplastic	AT5G64860.1	74.231	0	|DPE1 | disproportionating enzyme | chr5:25925373-25928788 REVERSE LENGTH=576	plastid	11.105	4.639
Carbohydrate metabolism	Transport of assimilates	Starch synthesis	LOC107819506	XP_016501101.1	-1.423	0.0172421	glycogen synthase-like isoform X1	AT4G18240.1	42.077	2.15e-31	|ATSS4, SSIV, SS4 | starch synthase 4 | chr4:10082221-10087044 FORWARD LENGTH=1040	plastid	4.749	1.747
Carbohydrate metabolism	Transport of assimilates	Starch synthesis	LOC107778845	XP_016454653.1	-1.478	0.000560314	'1,4-alpha-glucan-branching enzyme 1, chloroplastic/amyloplastic-like isoform X1] [partial=3''] [exception=annotated by transcript or proteomic data'	AT2G36390.1	72.265	0	|SBE2.1, BE3 | starch branching enzyme 2.1 | chr2:15264283-15269940 FORWARD LENGTH=858	plastid	18.51	6.604
Carbohydrate metabolism	Transport of assimilates	Starch synthesis	LOC107810758	XP_016491069.1	-1.51	0.00105428	alpha-1,4-glucan-protein synthase [UDP-forming] 2	AT5G15650.1	89.595	0	|RGP2, ATRGP2 | reversibly glycosylated polypeptide 2 | chr5:5092203-5094093 FORWARD LENGTH=360	golgi	77.482	27.072
Carbohydrate metabolism	Transport of assimilates	Starch synthesis	LOC107760348	XP_016433871.1	-1.736	0.00038348	glycogen synthase-like	AT4G18240.1	44.6	1.59e-130	|ATSS4, SSIV, SS4 | starch synthase 4 | chr4:10082221-10087044 FORWARD LENGTH=1040	plastid	9.031	2.695
Carbohydrate metabolism	Transport of assimilates	Starch synthesis	LOC107813128	XP_016493828.1	-1.775	0.011121	'1,4-alpha-glucan-branching enzyme 1, chloroplastic/amyloplastic-like] [partial=5'''	AT5G03650.1	79.245	4.12e-54	|SBE2.2 | starch branching enzyme 2.2 | chr5:931924-937470 FORWARD LENGTH=805	plastid	12.972	3.764
Carbohydrate metabolism	Transport of assimilates	Starch synthesis	LOC107759522	XP_016432972.1	-1.852	6.04735e-06	granule-bound starch synthase 1, chloroplastic/amyloplastic	AT1G32900.1	74.146	0	UDP-Glycosyltransferase superfamily protein | chr1:11920582-11923506 REVERSE LENGTH=610	plastid	93.556	25.729
Carbohydrate metabolism	Transport of assimilates	Starch synthesis	LOC107774692	XP_016449802.1	-2.033	0.000197005	alpha-1,4-glucan-protein synthase [UDP-forming] 2-like	AT3G08900.1	85.675	0	|RGP3, RGP | reversibly glycosylated polypeptide 3 | chr3:2708347-2709714 REVERSE LENGTH=362	golgi	19.52	4.75
Carbohydrate metabolism	Transport of assimilates	Starch synthesis	LOC107829009	XP_016511906.1	-2.707	1.99908e-10	granule-bound starch synthase 1, chloroplastic/amyloplastic-like	AT1G32900.1	73.659	0	UDP-Glycosyltransferase superfamily protein | chr1:11920582-11923506 REVERSE LENGTH=610	plastid	92.979	14.156
Carbohydrate metabolism	Transport of assimilates	Sucrose synthases	LOC107789131	XP_016466387.1	2.674	5.6118e-05	sucrose synthase	AT3G43190.1	80.721	0	|SUS4, ATSUS4 | sucrose synthase 4 | chr3:15179204-15182577 REVERSE LENGTH=808	cytosol	78.12	493.237
Carbohydrate metabolism	Transport of assimilates	Sucrose synthases	LOC107775654	XP_016450888.1	2.276	2.58207e-05	sucrose synthase-like	AT3G43190.1	80.97	0	|SUS4, ATSUS4 | sucrose synthase 4 | chr3:15179204-15182577 REVERSE LENGTH=808	cytosol	48.644	233.638
Carbohydrate metabolism	Transport of assimilates	Sucrose synthases	LOC107769655	XP_016444377.1	-1.638	0.00262317	sucrose synthase 7-like isoform X1	AT1G73370.1	69.581	0	|SUS6, ATSUS6 | sucrose synthase 6 | chr1:27584533-27588326 REVERSE LENGTH=942	cytosol	13.72	4.361
Carbohydrate metabolism	Transport of assimilates	Sucrose synthases	LOC107771392	XP_016446233.1	-1.78	0.010113	sucrose synthase 5-like	AT1G73370.1	71.712	0	|SUS6, ATSUS6 | sucrose synthase 6 | chr1:27584533-27588326 REVERSE LENGTH=942	cytosol	5.463	1.572
Carbohydrate metabolism	Transport of assimilates	Sucrose synthases	LOC107804066	XP_016483374.1	-8.463	7.92791e-37	sucrose synthase-like	AT3G43190.1	69.75	0	|SUS4, ATSUS4 | sucrose synthase 4 | chr3:15179204-15182577 REVERSE LENGTH=808	cytosol	325.995	0.916
Carbohydrate metabolism	Transport of assimilates	Sucrose synthases	LOC107789130	XP_016466386.1	-8.507	7.92791e-37	sucrose synthase-like	AT3G43190.1	69.375	0	|SUS4, ATSUS4 | sucrose synthase 4 | chr3:15179204-15182577 REVERSE LENGTH=808	cytosol	401.186	1.096
Carbohydrate metabolism	Transport of assimilates	Sucrose transporters	LOC107778918	XP_016454730.1	-1.328	0.0112271	sucrose transport protein-like	AT1G22710.1	66.472	0	|SUC2, SUT1, ATSUC2 | sucrose-proton symporter 2 | chr1:8030911-8032970 REVERSE LENGTH=512	plasma membrane	36.405	14.395
Carbohydrate metabolism	Transport of assimilates	Sucrose transporters	LOC107831792	XP_016515070.1	-1.639	0.000671845	sucrose transport protein-like	AT1G22710.1	66.732	0	|SUC2, SUT1, ATSUC2 | sucrose-proton symporter 2 | chr1:8030911-8032970 REVERSE LENGTH=512	plasma membrane	40.054	12.762
Carbohydrate metabolism	Transport of assimilates	Sucrose-P synthases	LOC107761563	XP_016435280.1	-1.185	0.00968612	probable sucrose-phosphate synthase isoform X1	AT5G20280.1	75.947	0	|ATSPS1F, SPS1F | sucrose phosphate synthase 1F | chr5:6844994-6849997 REVERSE LENGTH=1043	cytosol	66.052	28.863
Carbohydrate metabolism	Transport of assimilates	Sucrose-P synthases	LOC107826329	XP_016508778.1	-2.78	3.5495e-08	probable sucrose-phosphate synthase 4	AT4G10120.2	67.898	0	|ATSPS4F | Sucrose-phosphate synthase family protein | chr4:6315033-6319785 FORWARD LENGTH=1050	cytosol	15.485	2.244
Carbohydrate metabolism	Transport of assimilates	Sugar transporters	LOC107785986	XP_016462907.1	6.15	1.35848e-34	sugar transporter ERD6-like 7	AT2G48020.1	71.398	0	Major facilitator superfamily protein | chr2:19644441-19647007 FORWARD LENGTH=463	vacuole	0.941	67.056
Carbohydrate metabolism	Transport of assimilates	Sugar transporters	LOC107818679	XP_016500201.1	5.225	3.36687e-07	sugar transport protein 13-like	AT5G26340.1	82.261	0	|MSS1, STP13, ATSTP13 | Major facilitator superfamily protein | chr5:9243851-9246994 REVERSE LENGTH=526	plasma membrane	2.078	75.892
Carbohydrate metabolism	Transport of assimilates	Sugar transporters	LOC107768121	XP_016442711.1	4.942	1.26567e-12	sugar transporter ERD6-like 7	AT2G48020.1	71.186	0	Major facilitator superfamily protein | chr2:19644441-19647007 FORWARD LENGTH=463	vacuole	3.351	100.734
Carbohydrate metabolism	Transport of assimilates	Sugar transporters	LOC107831407	XP_016514655.1	4.21	2.9027e-10	sugar transporter ERD6-like 5	AT1G54730.2	70.316	0	Major facilitator superfamily protein | chr1:20424471-20429978 FORWARD LENGTH=470	plasma membrane	0.171	3.07
Carbohydrate metabolism	Transport of assimilates	Sugar transporters	LOC107825720	XP_016508140.1	2.921	2.40274e-09	sugar transport protein 5-like	AT1G34580.1	59.497	2.51e-140	Major facilitator superfamily protein | chr1:12660631-12663553 FORWARD LENGTH=506	plasma membrane	2.792	20.762
Carbohydrate metabolism	Transport of assimilates	Sugar transporters	LOC107771372	XP_016446212.1	2.837	4.13216e-12	sugar transport protein 14-like	AT1G77210.2	78.144	0	|STP14 | sugar transporter 14 | chr1:29009036-29010980 REVERSE LENGTH=504	plasma membrane	4.759	33.833
Carbohydrate metabolism	Transport of assimilates	Sugar transporters	LOC107784796	XP_016461465.1	1.993	0.0487816	sugar transport protein 13-like	AT5G26340.1	82.524	0	|MSS1, STP13, ATSTP13 | Major facilitator superfamily protein | chr5:9243851-9246994 REVERSE LENGTH=526	plasma membrane	5.007	19.645
Carbohydrate metabolism	Transport of assimilates	Sugar transporters	LOC107785971	XP_016462893.1	1.887	0.000736092	sugar transporter ERD6-like 5 isoform X1	AT1G54730.2	70.56	0	Major facilitator superfamily protein | chr1:20424471-20429978 FORWARD LENGTH=470	plasma membrane	2.891	10.717
Carbohydrate metabolism	Transport of assimilates	Sugar transporters	LOC107763147	XP_016437082.1	1.824	0.00384827	sugar transport protein 8-like	AT5G26250.1	66.253	0	Major facilitator superfamily protein | chr5:9196758-9198681 FORWARD LENGTH=507	plasma membrane	0.592	2.155
Carbohydrate metabolism	Transport of assimilates	Sugar transporters	LOC107784164	XP_016460728.1	1.609	0.00732319	sugar transporter ERD6-like 6	AT1G75220.1	82.489	0	Major facilitator superfamily protein | chr1:28229412-28232606 REVERSE LENGTH=487	vacuole	7.553	22.813
Carbohydrate metabolism	Transport of assimilates	Sugar transporters	LOC107823966	XP_016506162.1	1.48	0.000405309	sugar phosphatase YfbT-like	AT4G11570.2	62.963	4.76e-171	Haloacid dehalogenase-like hydrolase (HAD) superfamily protein | chr4:7004743-7005864 FORWARD LENGTH=373	plastid	13.553	37.537
Carbohydrate metabolism	Transport of assimilates	Sugar transporters	LOC107818467	XP_016499977.1	1.258	0.00508483	sugar phosphatase YfbT-like	AT4G11570.2	64.873	1.78e-171	Haloacid dehalogenase-like hydrolase (HAD) superfamily protein | chr4:7004743-7005864 FORWARD LENGTH=373	plastid	21.868	51.965
Carbohydrate metabolism	Transport of assimilates	Sugar transporters	LOC107779671	XP_016455626.1	-1.898	0.00107912	sugar carrier protein C-like	AT1G11260.1	79.612	0	|STP1, ATSTP1 | sugar transporter 1 | chr1:3777460-3780133 FORWARD LENGTH=522	plasma membrane	9.94	2.66
Carbohydrate metabolism	Transport of assimilates	Sugar transporters	LOC107813608	XP_016494380.1	-1.917	0.00411591	uncharacterized membrane protein At1g06890-like	AT5G57100.1	67.847	9.52e-132	Nucleotide/sugar transporter family protein | chr5:23106563-23108440 REVERSE LENGTH=390	golgi,endoplasmic reticulum	3.423	0.9
Carbohydrate metabolism	Transport of assimilates	Sugar transporters	LOC107804254	XP_016483595.1	-2.345	5.31052e-05	sugar transporter ERD6-like 5 isoform X1	AT3G05160.1	48.69	5.31e-150	Major facilitator superfamily protein | chr3:1453267-1456997 REVERSE LENGTH=458	plasma membrane	1.739	0.338
Carbohydrate metabolism	Transport of assimilates	Sugar transporters	LOC107796425	XP_016474706.1	-3.893	1.81919e-10	sugar transport protein 12-like	AT1G11260.1	79.806	0	|STP1, ATSTP1 | sugar transporter 1 | chr1:3777460-3780133 FORWARD LENGTH=522	plasma membrane	3.297	0.217
Carbohydrate metabolism	Transport of assimilates	Sugar transporters (SWEET)	LOC107805651	XP_016485208.1	2.899	0.00844459	bidirectional sugar transporter SWEET2a-like	AT3G14770.1	63.556	1.75e-86	|SWEET2, AtSWEET2 | Nodulin MtN3 family protein | chr3:4957787-4959202 REVERSE LENGTH=236	vacuole	2.383	17.784
Carbohydrate metabolism	Transport of assimilates	Sugar transporters (SWEET)	LOC107766424	XP_016440691.1	2.292	0.00184362	bidirectional sugar transporter SWEET2a-like	AT3G14770.1	63.158	1.88e-88	|SWEET2, AtSWEET2 | Nodulin MtN3 family protein | chr3:4957787-4959202 REVERSE LENGTH=236	vacuole	6.05	29.492
Carbohydrate metabolism	Transport of assimilates	Sugar transporters (SWEET)	LOC107784169	XP_016460740.1	-1.729	0.00191197	bidirectional sugar transporter SWEET1-like	AT1G21460.1	58.333	6e-84	|SWEET1, AtSWEET1 | Nodulin MtN3 family protein | chr1:7512030-7513281 REVERSE LENGTH=247	endoplasmic reticulum	5.356	1.6
Carbohydrate metabolism	Transport of assimilates	Sugar transporters (SWEET)	LOC107808510	XP_016488524.1	-1.845	0.00882734	bidirectional sugar transporter SWEET16-like	AT4G15920.1	53.704	1.83e-66	|SWEET17, AtSWEET17 | Nodulin MtN3 family protein | chr4:9030742-9033343 REVERSE LENGTH=241	vacuole	1.905	0.51
Carbohydrate metabolism	Transport of assimilates	Sugar transporters (SWEET)	LOC107818842	XP_016500377.1	-2.67	0.00279769	bidirectional sugar transporter SWEET16-like	AT4G15920.1	48.918	6.98e-69	|SWEET17, AtSWEET17 | Nodulin MtN3 family protein | chr4:9030742-9033343 REVERSE LENGTH=241	vacuole	1.834	0.279
Carbohydrate metabolism	Transport of assimilates	Sugar transporters (SWEET)	LOC107791830	XP_016469457.1	-2.901	0.0113879	bidirectional sugar transporter SWEET9-like	AT3G48740.1	54.44	1.48e-90	|SWEET11, AtSWEET11 | Nodulin MtN3 family protein | chr3:18052814-18054663 REVERSE LENGTH=289	plasma membrane	2.716	0.361
Carbohydrate metabolism	Transport of assimilates	Sugar transporters (SWEET)	LOC107790569	XP_016468000.1	-3.648	0.000501039	bidirectional sugar transporter N3-like	AT3G48740.1	55.344	9.57e-91	|SWEET11, AtSWEET11 | Nodulin MtN3 family protein | chr3:18052814-18054663 REVERSE LENGTH=289	plasma membrane	2.072	0.167
Carbohydrate metabolism	Transport of assimilates	Sugar transporters (SWEET)	LOC107791385	XP_016468928.1	-4.008	1.49595e-05	bidirectional sugar transporter SWEET12-like	AT5G23660.1	54.317	5.29e-93	|MTN3, SWEET12, AtSWEET12 | homolog of Medicago truncatula MTN3 | chr5:7971936-7973796 REVERSE LENGTH=285	plasma membrane	17.668	1.082
Carbohydrate metabolism	Transport of assimilates	Sugar transporters (SWEET)	LOC107825051	XP_016507371.1	-4.134	3.06893e-08	bidirectional sugar transporter SWEET1-like isoform X1	AT1G21460.1	63.529	2.71e-109	|SWEET1, AtSWEET1 | Nodulin MtN3 family protein | chr1:7512030-7513281 REVERSE LENGTH=247	endoplasmic reticulum	10.092	0.565
Carbohydrate metabolism	Transport of assimilates	Sugar transporters (SWEET)	LOC107809700	XP_016489851.1	-4.228	0.00835558	bidirectional sugar transporter N3-like	AT5G23660.1	53.691	2.19e-93	|MTN3, SWEET12, AtSWEET12 | homolog of Medicago truncatula MTN3 | chr5:7971936-7973796 REVERSE LENGTH=285	plasma membrane	7.256	0.378
Carbohydrate metabolism	Transport of assimilates	Sugar transporters (SWEET)	LOC107830760	XP_016513885.1	-4.551	1.41646e-09	bidirectional sugar transporter SWEET12-like	AT5G23660.1	56.654	3.68e-95	|MTN3, SWEET12, AtSWEET12 | homolog of Medicago truncatula MTN3 | chr5:7971936-7973796 REVERSE LENGTH=285	plasma membrane	2.599	0.107
Carbohydrate metabolism	Transport of assimilates	Sugar transporters (SWEET)	LOC107788219	XP_016465379.1	-4.626	2.82248e-06	bidirectional sugar transporter SWEET10-like	AT3G48740.1	52.708	2.27e-91	|SWEET11, AtSWEET11 | Nodulin MtN3 family protein | chr3:18052814-18054663 REVERSE LENGTH=289	plasma membrane	2.181	0.09
Carbohydrate metabolism	Transport of assimilates	Sugar transporters (SWEET)	LOC107806439	XP_016486082.1	-4.893	5.82717e-10	bidirectional sugar transporter SWEET1-like	AT1G21460.1	69.198	4.29e-116	|SWEET1, AtSWEET1 | Nodulin MtN3 family protein | chr1:7512030-7513281 REVERSE LENGTH=247	endoplasmic reticulum	4.071	0.138
Carbohydrate metabolism	Transport of assimilates	Sugar transporters (SWEET)	LOC107772770	XP_016447732.1	-8.087	3.56646e-09	'bidirectional sugar transporter SWEET10-like] [partial=5'''	AT3G48740.1	51.813	5.38e-59	|SWEET11, AtSWEET11 | Nodulin MtN3 family protein | chr3:18052814-18054663 REVERSE LENGTH=289	plasma membrane	2.004	0
Carbohydrate metabolism	Transport of assimilates	Sugar transporters (SWEET)	LOC107778898	XP_016454709.1	-8.094	1.31912e-08	bidirectional sugar transporter SWEET3-like	AT5G53190.1	63.786	1.05e-110	|SWEET3, AtSWEET3 | Nodulin MtN3 family protein | chr5:21572417-21574284 REVERSE LENGTH=263	plasma membrane	1.567	0
Carbohydrate metabolism	Transport of assimilates	Sugar transporters (SWEET)	LOC107815538	XP_016496630.1	-8.693	1.08181e-14	bidirectional sugar transporter SWEET1-like	AT1G21460.1	53.909	2.8e-92	|SWEET1, AtSWEET1 | Nodulin MtN3 family protein | chr1:7512030-7513281 REVERSE LENGTH=247	endoplasmic reticulum	11.097	0.019
Carbohydrate metabolism	Transport of assimilates	Sugar transporters (SWEET)	LOC107786996	XP_016463996.1	-9.892	4.25496e-09	bidirectional sugar transporter N3-like	AT5G13170.1	52.465	9.19e-81	|SAG29, SWEET15, AtSWEET15 | senescence-associated gene 29 | chr5:4181331-4183171 REVERSE LENGTH=292	plasma membrane	4.424	0
Carbohydrate metabolism	Transport of assimilates	Sugar transporters (SWEET)	LOC107826446	XP_016508912.1	-9.956	3.06421e-07	bidirectional sugar transporter N3-like	AT5G13170.1	50.909	1.2e-78	|SAG29, SWEET15, AtSWEET15 | senescence-associated gene 29 | chr5:4181331-4183171 REVERSE LENGTH=292	plasma membrane	4.607	0
Carbohydrate metabolism	Transport of assimilates	Sugar transporters (SWEET)	LOC107770987	XP_016445799.1	-10.426	1.21819e-17	bidirectional sugar transporter SWEET1-like	AT1G21460.1	52.362	1.02e-93	|SWEET1, AtSWEET1 | Nodulin MtN3 family protein | chr1:7512030-7513281 REVERSE LENGTH=247	endoplasmic reticulum	7.819	0
[truncated: 761 more rows]

## Sheet: Secondary metabolism
Category	Subcategory	Gene RefSeq ID	Protein RefSeq ID	log2FC	q-value	RefSeq Annotation	TAIR10 gene ID	% of similarity	BLAST e-value	TAIR10 annotation	Localization by SUBA4	Control mean TPM	Infection mean TPM
[truncated: 348 more rows]

[truncated: 10 more sheets: Stress-related, Signaling, Transcription factors, Transport, Cell cycle, Cytoskeleton, Other, Unknown, All DEGs uncategorized, Primers used for verification]
