# Supplementary material for: Plant Soft Rot Development and Regulation from the Viewpoint of Transcriptomic Profiling
Source: Plants (Basel). 2020 Sep 10;9(9):1176. doi: 10.3390/plants9091176 (PMC7570247; doi:10.3390/plants9091176)
Supplement: Supplementary file 1 [file plants-09-01176-s001.zip › Table S1.xls]

## Sheet: Лист1
Table S2. The details on RNA-Seq reads processing and mapping.
Sample name	Total sequenced raw reads	Total reads remained after removing the low-quality and rRNA-corresponding reads (% of Total raw reads)	Total reads pseudoaligned to N. tabacum cv. TN90 CDS (% of Total pre-processed reads)	Total reads unmapped to N. tabacum cv. TN90 CDS (% of Total pre-processed reads)
Infection_rep_1	64,878,488	62,252,836 (96.95%)	31,271,402 (50.23%)	30,981,434 (49.77%)
Infection_rep_2	55,114,660	54,097,805 (98.16%)	25,000,692 (46.21%)	29,097,113 (53.79%)
Control_rep_1	24,990,096	23,956,946 (95.87%)	12,436,057 (51.91%)	11,520,889 (48.09%)
Control_rep_2	54,885,707	53,914,816 (98.23%)	26,239,238 (48.67%)	27,675,578 (51.33%)
